# Supplementary material for: A high-quality genome assembly highlights the evolutionary history of the great bustard (Otis tarda, Otidiformes)
Source: Commun Biol. 2023 Jul 18;6:746. doi: 10.1038/s42003-023-05137-x (PMC10354230; doi:10.1038/s42003-023-05137-x)
Supplement: Supplementary file 4 — Supplementary Data 1 [file 42003_2023_5137_MOESM4_ESM.xlsx]

## Sheet: Sheet1
Supplementary Data 1. Expanded gene families list
OG ID	Including genes
OG0000011	OTA100160.1	OTA142180.1	OTA187680.1	OTA192930.1	OTA195150.1	OTA203230.1	OTA204920.1	OTA205110.1	OTA205660.1	OTA213530.1	OTA213650.1	OTA215150.1	OTA221410.1
OG0000018	OTA029750.1	OTA099780.1	OTA102390.1	OTA140400.1	OTA192240.1	OTA193730.1	OTA193770.1	OTA200410.1	OTA202320.1	OTA206770.1	OTA215460.1	OTA218610.1	OTA219190.1
OG0000022	OTA035860.1	OTA091400.1	OTA091420.1	OTA103090.1
OG0000046	OTA194920.1	OTA201140.1	OTA203900.1	OTA208290.1	OTA215430.1	OTA220030.1	OTA222040.1	OTA223070.1
OG0000056	OTA041380.1	OTA065280.1	OTA065300.1	OTA083280.1	OTA083300.1	OTA083460.1	OTA083560.1	OTA083870.1	OTA084050.1	OTA084080.1	OTA084140.1	OTA085100.1	OTA086370.1	OTA092930.1	OTA100250.1	OTA100290.1	OTA102870.1	OTA102880.1	OTA121360.1	OTA143200.1	OTA148620.1	OTA149740.1	OTA225980.1	OTA225990.1	OTA226000.1	OTA226040.1	OTA226050.1	OTA226060.1	OTA234220.1	OTA234460.1	OTA234580.1
OG0000078	OTA026440.1	OTA029270.2	OTA029780.1	OTA197560.1	OTA208300.1	OTA218230.1
OG0000096	OTA010400.1	OTA100370.1	OTA219080.1	OTA234070.1	OTA234300.1	OTA234430.1
OG0000106	OTA193410.1	OTA194390.1	OTA196620.1	OTA197510.1	OTA199860.1	OTA199970.1	OTA200930.1	OTA202400.1	OTA202880.1	OTA203930.1	OTA205750.1	OTA209810.1	OTA213870.1	OTA214130.1	OTA214490.1	OTA215730.1	OTA216000.1	OTA216290.1	OTA217530.1	OTA218760.1	OTA219430.1	OTA219610.1	OTA220420.1	OTA221030.1	OTA224980.2
OG0000109	OTA041720.1	OTA051850.1	OTA054660.1	OTA084270.1	OTA179160.1	OTA184770.1
OG0000142	OTA011900.1	OTA016330.3	OTA021720.1	OTA048780.1	OTA054900.1	OTA083380.1	OTA083520.1
OG0000179	OTA025670.1	OTA025830.1	OTA026030.1	OTA026210.1	OTA026920.1	OTA027590.1	OTA027640.1	OTA027670.1	OTA029200.1	OTA030170.1
OG0000181	OTA135550.1	OTA135570.1	OTA136810.1	OTA137510.1	OTA138920.1	OTA139360.1	OTA140460.1
OG0000192	OTA037960.1	OTA039660.1	OTA188240.1	OTA188760.1	OTA188770.1	OTA189340.1	OTA189450.1	OTA189620.1	OTA190150.5	OTA190880.1	OTA190910.1	OTA191210.1	OTA191390.1	OTA210750.1
OG0000206	OTA009070.1	OTA009430.1	OTA009760.1	OTA010620.1	OTA010660.1	OTA011010.1	OTA011220.1
OG0000207	OTA067860.1	OTA090490.1	OTA091410.1	OTA091440.1	OTA091460.1	OTA098910.1	OTA100260.1	OTA102860.1	OTA102960.1	OTA103070.1	OTA103180.1	OTA103310.1	OTA188270.1	OTA225950.1	OTA234060.1	OTA234080.1	OTA234110.1
OG0000217	OTA091820.1	OTA097220.1	OTA131400.1	OTA132820.1
OG0000236	OTA140590.1	OTA141880.1	OTA142080.1	OTA142240.1	OTA142530.1	OTA142820.1	OTA143170.1	OTA143440.1	OTA143490.1	OTA143570.1
OG0000266	OTA172230.1	OTA174830.1	OTA179410.1	OTA180430.1	OTA181970.1	OTA186680.1
OG0000314	OTA166320.1	OTA167470.1	OTA179450.1	OTA187980.1	OTA190660.1	OTA231860.1	OTA232300.4
OG0000323	OTA051430.1	OTA058960.1	OTA216390.1	OTA218840.1
OG0000351	OTA087720.1	OTA088000.1	OTA089290.1	OTA090770.1
OG0000367	OTA074380.2	OTA074600.1	OTA108210.1	OTA199550.1	OTA223870.1
OG0000389	OTA011700.1	OTA102770.1	OTA102780.1	OTA102790.1	OTA102800.1	OTA125390.1	OTA128300.1	OTA129920.1	OTA194850.1	OTA227990.1
OG0000418	OTA065740.1	OTA065760.1	OTA065830.1	OTA065900.1
OG0000511	OTA031100.1	OTA031790.1	OTA032260.1	OTA033710.1	OTA034150.1	OTA035290.1	OTA052930.1	OTA054130.1	OTA066930.1	OTA102020.1	OTA109600.1
OG0000514	OTA076140.1	OTA108620.1	OTA124150.1	OTA217320.1
OG0000515	OTA012400.1	OTA017610.1	OTA019240.1
OG0000517	OTA059480.1	OTA071070.1	OTA108890.1	OTA109050.1	OTA109470.1	OTA109640.1	OTA111100.1	OTA111430.1	OTA111960.1	OTA120860.1
OG0000518	OTA091390.1	OTA091430.1	OTA091450.1	OTA091470.1	OTA091490.1	OTA099260.1	OTA102920.1	OTA102990.1	OTA103350.1	OTA147690.1
OG0000609	OTA140010.1	OTA165350.1	OTA169030.1	OTA171050.1	OTA171060.1
OG0000615	OTA147620.1	OTA147990.1	OTA149080.1	OTA189310.3
OG0000635	OTA005620.2	OTA037320.1	OTA037370.1	OTA037380.1	OTA038840.1	OTA039710.1
OG0000766	OTA032510.1	OTA082250.1	OTA094220.1	OTA112400.1	OTA112470.1
OG0000831	OTA000410.1	OTA065850.1	OTA065860.1	OTA065890.1
OG0000841	OTA026100.1	OTA026240.1	OTA026260.1	OTA027440.1	OTA027770.1	OTA028410.1	OTA028490.1	OTA029140.1	OTA030060.1	OTA213630.1
OG0000909	OTA193500.1	OTA194960.1	OTA203950.1	OTA214180.1	OTA219530.1
OG0001239	OTA193820.1	OTA196260.1	OTA205970.1
OG0001254	OTA166950.1	OTA172390.1	OTA177780.1	OTA179200.1	OTA181490.1	OTA182090.1	OTA184930.1
OG0001297	OTA199900.1	OTA205690.1	OTA206790.1	OTA210620.1	OTA215490.1	OTA217290.1
OG0001455	OTA051140.1	OTA055270.1	OTA055470.1	OTA086770.1	OTA086970.1	OTA168660.1	OTA172880.1	OTA181180.1
OG0001476	OTA042460.1	OTA045130.1	OTA056300.1	OTA058230.1	OTA059660.1
OG0001707	OTA030230.1	OTA144850.1	OTA217120.1
OG0001780	OTA009230.1	OTA009360.1	OTA009750.1	OTA011100.1	OTA011170.1
OG0001791	OTA109130.1	OTA111340.1	OTA112390.1	OTA114180.1	OTA117110.1	OTA120480.1	OTA234200.1
OG0001792	OTA035810.1	OTA036310.1	OTA036320.1
OG0002309	OTA065540.1	OTA065640.1	OTA088530.1
OG0002361	OTA022130.1	OTA101730.1	OTA101910.1	OTA106970.1	OTA111970.1	OTA120650.1	OTA144910.1
OG0002365	OTA109360.1	OTA111490.1	OTA115150.1	OTA115980.1	OTA118530.1
OG0003061	OTA122910.1	OTA123860.1	OTA133000.1
OG0003748	OTA010490.1	OTA234120.1	OTA234730.1
OG0003750	OTA015120.1	OTA051010.1	OTA184350.1	OTA220500.1
OG0003758	OTA065090.1	OTA065260.1	OTA065270.1	OTA065400.1
OG0003762	OTA113460.1	OTA115100.1	OTA116780.1	OTA118610.1
OG0009680	OTA036140.2	OTA100200.1	OTA100210.1	OTA135230.1	OTA226030.1
OG0009946	OTA042830.1	OTA050640.1	OTA056250.1	OTA056970.1
OG0009953	OTA075040.1	OTA108230.1	OTA108650.1	OTA130480.1	OTA197670.1	OTA205450.1
OG0011563	OTA028870.1	OTA061360.1	OTA150120.1	OTA195780.1
OG0011691	OTA035930.1	OTA039470.1	OTA234520.1	OTA234690.1
OG0011692	OTA038460.1	OTA040140.1	OTA040340.1
OG0012122	OTA073670.1	OTA129280.1	OTA217970.1
OG0012714	OTA134910.1	OTA134940.1	OTA234470.1
OG0013237	OTA122690.1	OTA124510.1	OTA132180.1
OG0013301	OTA172780.1	OTA176170.1	OTA217500.1
