# Supplementary material for: A high-quality genome assembly highlights the evolutionary history of the great bustard (Otis tarda, Otidiformes)
Source: Commun Biol. 2023 Jul 18;6:746. doi: 10.1038/s42003-023-05137-x (PMC10354230; doi:10.1038/s42003-023-05137-x)
Supplement: Supplementary file 5 — Supplementary Data 2 [file 42003_2023_5137_MOESM5_ESM.xlsx]

## Sheet: Sheet1
Supplementary Data 2. Significant enriched GO of expanded genes
Enriched GO: biological process	Count	FDR
establishment or maintenance of transmembrane electrochemical gradient	3	0.00552
cellular potassium ion homeostasis	3	0.0097
sodium ion export across plasma membrane	3	0.0107
cell communication by electrical coupling involved in cardiac conduction	3	0.0105
cell communication by electrical coupling	3	0.019
cell communication involved in cardiac conduction	4	0.009
cardiac conduction	4	0.0333
multicellular organismal process	51	9.92e-06
calcium-dependent cell-cell adhesion via plasma membrane cell adhesion molecules	8	5.19e-08
cell-cell adhesion via plasma-membrane adhesion molecules	16	9.62e-11
cell-cell adhesion	22	2.63e-12
cell adhesion	25	1.27e-10
membrane depolarization during cardiac muscle cell action potential	3	0.014
cardiac muscle cell action potential	5	0.00113
action potential	5	0.0128
regulation of membrane potential	8	0.0476
membrane depolarization during action potential	3	0.0467
membrane depolarization	4	0.0171
regulation of cardiac muscle contraction by regulation of the release of sequestered calcium ion	3	0.0214
regulation of cardiac muscle contraction by calcium ion signaling	3	0.0338
regulation of release of sequestered calcium ion into cytosol by sarcoplasmic reticulum	3	0.0435
cellular sodium ion homeostasis	3	0.0231
calcium ion import across plasma membrane	3	0.0315
inorganic cation import across plasma membrane	6	0.00144
inorganic ion import across plasma membrane	6	0.00148
import into cell	6	0.0231
import across plasma membrane	6	0.00977
cardiac muscle contraction	5	0.00444
striated muscle contraction	6	0.00199
muscle contraction	9	0.00027
muscle system process	10	0.000147
system process	20	0.0218
heart contraction	5	0.00992
heart process	5	0.0169
actin-mediated cell contraction	4	0.032
actin filament-based process	12	0.00175
positive regulation of cell projection organization	8	0.0165
actin cytoskeleton organization	9	0.0487
