# Supplementary material for: A high-quality genome assembly highlights the evolutionary history of the great bustard (Otis tarda, Otidiformes)
Source: Commun Biol. 2023 Jul 18;6:746. doi: 10.1038/s42003-023-05137-x (PMC10354230; doi:10.1038/s42003-023-05137-x)
Supplement: Supplementary file 6 — Supplementary Data 3 [file 42003_2023_5137_MOESM6_ESM.xlsx]

## Sheet: Sheet1
Supplementary Data 3. Positive selected genes list
							Background ω				Foreground ω				Proportion
CDS ID	Annoation	Model A LTR	Model A Null LTR	χ2	P Value	FDR	0	1	2a	2b	0	1	2a	2b	0	1	2a	2b
OTA085030	RPA2	-1961.95	-1992.18	60.4611	7.50489e-15	6.881e-14	0.07107	1	0.07107	1	0.07107	1	999	999	0.80856	0.05463	0.12815	0.00866
OTA085400	Discoidin, CUB and LCCL domain-containing protein 1-like	-2658.98	-2654.27	9.41644	0.00215048	0.00634035	0.04237	1	0.04237	1	0.04237	1	889.419	889.419	0	0	0.85801	0.14199
OTA086820	RAB42	-1984.56	-1979.13	10.8669	0.000978994	0.00303218	0.04926	1	0.04926	1	0.04926	1	701.218	701.218	0	0	0.96276	0.03724
OTA085590	MECR	-2763.52	-2758.38	10.2712	0.0013512	0.0041043	0.0539	1	0.0539	1	0.0539	1	705.914	705.914	0	0	0.88015	0.11985
OTA085380	TRNAU1AP	-1974.02	-1962.36	23.3358	1.36042e-06	5.88e-06	0.02049	1	0.02049	1	0.02049	1	457.801	457.801	0.83821	0.0879	0.06688	0.00701
OTA076850	FAM46D	-2890.6	-2885.89	9.41153	0.00215626	0.00635351	0.01441	1	0.01441	1	0.01441	1	204.152	204.152	0.81304	0.0702	0.10749	0.00928
OTA101520	GRAMD1B	-1975.9	-1956.48	38.8583	4.55702e-10	2.72847e-09	0.01326	1	0.01326	1	0.01326	1	954.879	954.879	0.61638	0.05697	0.29902	0.02764
OTA119270	DCAF10	-2177.41	-2206.75	58.6734	1.86141e-14	1.65857e-13	0.02321	1	0.02321	1	0.02321	1	328.396	328.396	0.86542	0.02167	0.11014	0.00276
OTA141670	ASIC2	-1722.63	-1763.52	81.7863	1.51629e-19	2.01784e-18	0.01454	1	0.01454	1	0.01454	1	930.299	930.299	0.85198	0	0.14802	0
OTA096370	R3HCC1L	-1819.09	-1857.96	77.7289	1.18197e-18	1.48983e-17	0.07242	1	0.07242	1	0.07242	1	999	999	0.67543	0.21023	0.0872	0.02714
OTA012320	VCPKMT	-1242.33	-1248.19	11.7213	0.000617901	0.00196873	0.03339	1	0.03339	1	0.03339	1	59.6209	59.6209	0.85227	0.04806	0.09436	0.00532
OTA012140	VPS37C	-3103.47	-3143.66	80.3873	3.0777e-19	4.02408e-18	0.05539	1	0.05539	1	0.05539	1	242.985	242.985	0.54776	0.10963	0.28548	0.05713
OTA030870	SEMA3G	-6810.81	-6789.54	42.5296	6.9622e-11	4.51809e-10	0.05163	1	0.05163	1	0.05163	1	951.04	951.04	0	0	0.85337	0.14663
OTA031000	TWF2	-2029.65	-2070.67	82.0454	1.32999e-19	1.7828e-18	0.0151	1	0.0151	1	0.0151	1	945.856	945.856	0.84314	0.01284	0.14185	0.00216
OTA029790	POC1A	-2583.84	-2577.65	12.3903	0.000431573	0.00140327	0.03933	1	0.03933	1	0.03933	1	953.095	953.095	0.72617	0.15326	0.09956	0.02101
OTA107390	SLC23A1	-4527.42	-4518.83	17.1766	3.40603e-05	0.00012638	0.03333	1	0.03333	1	0.03333	1	965.787	965.787	0	0	0.90683	0.09317
OTA105520	ERGIC1	-1560.87	-1601.61	81.482	1.76869e-19	2.3347e-18	0.01064	1	0.01064	1	0.01064	1	976.298	976.298	0.84855	0	0.15145	0
OTA008710	BRF2	-1039.31	-1049.02	19.4192	1.04948e-05	4.152e-05	0.04446	1	0.04446	1	0.04446	1	104.336	104.336	0.54804	0.02073	0.41551	0.01572
OTA107260	STC2	-1781.73	-1768.56	26.3324	2.87426e-07	1.34e-06	0.05471	1	0.05471	1	0.05471	1	951.416	951.416	0.81907	0.10329	0.06895	0.00869
OTA108430	BOD1	-939.303	-986.576	94.5447	2.39622e-22	4.16329e-21	0	1	0	1	0	1	999	999	0.56829	0.11352	0.26521	0.05298
OTA061970	NSMF	-2639.4	-2709.39	139.977	2.69356e-32	1.01889e-30	0.04429	1	0.04429	1	0.04429	1	237.284	237.284	0.80831	0.01223	0.17679	0.00267
OTA013310	ATHL1	-4363.21	-4433.96	141.491	1.25671e-32	4.95432e-31	0.06267	1	0.06267	1	0.06267	1	107.398	107.398	0.61512	0.11897	0.22281	0.0431
OTA021950	SIRT3	-1646.31	-1677.87	63.1184	1.94643e-15	1.88543e-14	0.03435	1	0.03435	1	0.03435	1	159.265	159.265	0.82633	0.0638	0.10199	0.00787
OTA103570	KCTD16	-1878.83	-1858.99	39.6875	2.98031e-10	1.82e-09	0.01227	1	0.01227	1	0.01227	1	958.505	958.505	0.89782	0.03101	0.0688	0.00238
OTA007150	TIA1	-3107.91	-3098.2	19.4377	1.03933e-05	4.125e-05	0.01741	1	0.01741	1	0.01741	1	965.561	965.561	0.87714	0.03512	0.08436	0.00338
OTA007950	NEFL	-2904.52	-2942.35	75.6512	3.38462e-18	4.16546e-17	0.00843	1	0.00843	1	0.00843	1	240.351	240.351	0.91949	0.01139	0.06827	0.00085
OTA006960	ADAM28	-3747.19	-3739.91	14.5521	0.000136335	0.00046908	0.06092	1	0.06092	1	0.06092	1	955.555	955.555	0	0	0.86164	0.13836
OTA146550	RPS2	-2439.37	-2433.99	10.7646	0.00103459	0.00319126	0.00696	1	0.00696	1	0.00696	1	957.466	957.466	0.83164	0.05355	0.10787	0.00695
OTA148340	TBL3	-1042.76	-1069.77	54.0132	1.99148e-13	1.59532e-12	0.08539	1	0.08539	1	0.08539	1	958.734	958.734	0.79542	0.02597	0.17296	0.00565
OTA064640	TOR2A	-2441.11	-2499.48	116.731	3.28767e-27	8.54283e-26	0.08219	1	0.08219	1	0.08219	1	334.83	334.83	0.76516	0.08554	0.13429	0.01501
OTA149500	B9D1	-1133.54	-1166.01	64.9366	7.73485e-16	7.69014e-15	0.0409	1	0.0409	1	0.0409	1	999	999	0.7173	0.11664	0.14283	0.02323
OTA001060	DOHH	-2798.96	-2783.85	30.2119	3.87326e-08	1.97989e-07	0.04584	1	0.04584	1	0.04584	1	622.24	622.24	0	0	0.88187	0.11813
OTA148450	HAGHL	-2809.5	-2803.02	12.9492	0.00032006	0.00105439	0.03278	1	0.03278	1	0.03278	1	625.517	625.517	0	0	0.9641	0.0359
OTA147030	TRAF7	-3807.19	-3800.76	12.8522	0.000337083	0.00110775	0.00101	1	0.00101	1	0.00101	1	628.936	628.936	0.92718	0.01364	0.05832	0.00086
OTA148690	C1QTNF8	-2243.9	-2234.42	18.9567	1.33721e-05	5.219e-05	0.03183	1	0.03183	1	0.03183	1	631.107	631.107	0	0	0.94573	0.05427
OTA068800	NGEF	-3204.66	-3309.89	210.474	1.08242e-47	1.27397e-45	0.01173	1	0.01173	1	0.01173	1	999	999	0.89113	0.0121	0.09547	0.0013
OTA071880	GPR148	-2785.9	-2781.27	9.25848	0.00234407	0.00686343	0.12369	1	0.12369	1	0.12369	1	954.346	954.346	0	0	0.68562	0.31438
OTA070690	FAM168B	-1125.11	-1153.84	57.4557	3.4568e-14	3.00104e-13	0	1	0	1	0	1	999	999	0.94974	0	0.05026	0
OTA118100	OSMR	-5732.27	-5718.47	27.5887	1.50055e-07	7.2772e-07	0.14665	1	0.14665	1	0.14665	1	951.048	951.048	0	0	0.62401	0.37599
OTA108960	TTC33	-1411.45	-1442.88	62.857	2.22275e-15	2.11674e-14	0.06482	1	0.06482	1	0.06482	1	999	999	0.80152	0.12699	0.06171	0.00978
OTA065680	IL4I1	-6002.96	-5982.6	40.725	1.7523e-10	1.08975e-09	0.09408	1	0.09408	1	0.09408	1	950.217	950.217	0	0	0.82982	0.17018
OTA029950	MKRN2OS	-1352.75	-1358.6	11.6883	0.000628952	0.00199454	0.08395	1	0.08395	1	0.08395	1	747.494	747.494	0.77495	0.15523	0.05817	0.01165
OTA027400	ATG7	-2560.03	-2595.08	70.1013	5.63368e-17	6.14921e-16	0.02704	1	0.02704	1	0.02704	1	742.743	742.743	0.88869	0.05638	0.05166	0.00328
OTA133760	FAM198B	-4497.52	-4488.13	18.7834	1.46434e-05	5.671e-05	0.07667	1	0.07667	1	0.07667	1	950.875	950.875	0	0	0.75992	0.24008
OTA067490	GMNC	-2897.65	-2963.93	132.552	1.13297e-30	3.82403e-29	0.09661	1	0.09661	1	0.09661	1	530.719	530.719	0.57325	0.23322	0.13757	0.05597
OTA068080	SLC51A	-3148.3	-3142.67	11.2625	0.000790896	0.00248155	0.05201	1	0.05201	1	0.05201	1	531.859	531.859	0	0	0.87014	0.12986
OTA066370	TMEM207	-1064.84	-1058.15	13.3856	0.00025356	0.00084706	0.1097	1	0.1097	1	0.1097	1	532.528	532.528	0	0	0.77622	0.22378
OTA181470	DPY19L1	-5098.6	-5091.76	13.6893	0.000215676	0.00072739	0.04614	1	0.04614	1	0.04614	1	955.273	955.273	0.76244	0.14396	0.07873	0.01487
OTA025970	PDE12	-1257.4	-1252.92	8.9581	0.00276243	0.00802477	0.03364	1	0.03364	1	0.03364	1	951.428	951.428	0.80508	0.06555	0.11963	0.00974
OTA224770	AMDHD1	-3085.86	-3144.99	118.257	1.52312e-27	4.02274e-26	0.02142	1	0.02142	1	0.02142	1	999	999	0.71768	0.19063	0.07244	0.01924
OTA203260	ACTR6	-2146.42	-2182.79	72.7376	1.48083e-17	1.70204e-16	0.00446	1	0.00446	1	0.00446	1	287.003	287.003	0.93655	0.01331	0.04944	0.0007
OTA068890	KY	-5180.53	-5283.39	205.717	1.1811e-46	1.28204e-44	0.09248	1	0.09248	1	0.09248	1	948.147	948.147	0.84293	0.05393	0.09694	0.0062
OTA068160	A4GNT	-3800.88	-3846.04	90.3344	2.01123e-21	3.21647e-20	0.03622	1	0.03622	1	0.03622	1	942.071	942.071	0.74159	0.19786	0.0478	0.01275
OTA071990	PIGX	-2037.07	-2060.02	45.902	1.2432e-11	8.64774e-11	0.1541	1	0.1541	1	0.1541	1	98.1369	98.1369	0.55721	0.33805	0.06519	0.03955
OTA069440	PCCB	-3593.35	-3585.43	15.8387	6.89774e-05	0.00024707	0.01089	1	0.01089	1	0.01089	1	951.417	951.417	0.89941	0.04666	0.05126	0.00266
OTA067240	DTYMK	-1160.22	-1172.84	25.2539	5.02572e-07	2.28e-06	0.14015	1	0.14015	1	0.14015	1	320.316	320.316	0.85663	0.07408	0.06377	0.00552
OTA109720	DHFR	-1041.08	-1055.17	28.1837	1.10329e-07	5.39366e-07	0.0794	1	0.0794	1	0.0794	1	999	999	0.66954	0.14751	0.14992	0.03303
OTA119960	ATG10	-1914.93	-1960.52	91.174	1.31579e-21	2.15405e-20	0.1448	1	0.1448	1	0.1448	1	384.5	384.5	0.70037	0.15476	0.11866	0.02622
OTA214450	MYF5	-1322.71	-1316.09	13.2449	0.000273318	0.00090676	0.02131	1	0.02131	1	0.02131	1	951.429	951.429	0.76447	0.09761	0.12231	0.01562
OTA207630	METTL25	-1774.69	-1820.89	92.4025	7.07263e-22	1.17698e-20	0.12203	1	0.12203	1	0.12203	1	999	999	0.83209	0.04201	0.11985	0.00605
OTA095940	CYP26A1	-2323.48	-2299.33	48.3126	3.63403e-12	2.62007e-11	0.01347	1	0.01347	1	0.01347	1	215.513	215.513	0.87521	0.04178	0.07922	0.00378
OTA051210	EIF4A3	-1989.93	-1976.72	26.4199	2.74694e-07	1.29e-06	0	1	0	1	0	1	951.429	951.429	0.77695	0.01571	0.20323	0.00411
OTA047190	Cystatin-like domain	-2001.3	-2025.06	47.5333	5.40785e-12	3.86431e-11	0.11983	1	0.11983	1	0.11983	1	133.428	133.428	0.48705	0.34393	0.09907	0.06996
OTA052110	ABHD12	-2178.6	-2173.44	10.3189	0.00131677	0.00400986	0.02593	1	0.02593	1	0.02593	1	137.043	137.043	0	0	1	0
OTA058930	GINS1	-1233.86	-1258.13	48.5331	3.24753e-12	2.35816e-11	0.08849	1	0.08849	1	0.08849	1	951.289	951.289	0.83836	0.04013	0.11596	0.00555
OTA101580	NLRX1	-5161.95	-5225.82	127.73	1.28628e-29	4.06557e-28	0.052	1	0.052	1	0.052	1	999	999	0.79615	0.1309	0.06264	0.0103
OTA102350	DCPS	-1697.17	-1728.78	63.2063	1.86149e-15	1.81113e-14	0.03981	1	0.03981	1	0.03981	1	345.187	345.187	0.5587	0.07734	0.3197	0.04426
OTA101080	BARX2	-2077.96	-2069.1	17.7293	2.54673e-05	9.632e-05	0.05074	1	0.05074	1	0.05074	1	348.639	348.639	0.85842	0.08202	0.05437	0.00519
OTA119620	AQP7	-1844.63	-1885.65	82.0432	1.33144e-19	1.7828e-18	0.05152	1	0.05152	1	0.05152	1	999	999	0.53499	0.31876	0.09164	0.0546
OTA114200	TPGS2	-2267.57	-2326.49	117.826	1.89277e-27	4.9701e-26	0.04105	1	0.04105	1	0.04105	1	999	999	0.79439	0.10152	0.0923	0.0118
OTA029590	EEFSEC	-2592.29	-2633.05	81.531	1.72532e-19	2.28926e-18	0.0429	1	0.0429	1	0.0429	1	998.979	998.979	0.7275	0.18729	0.06776	0.01744
OTA028990	MTMR14	-2816.89	-2879.59	125.405	4.14961e-29	1.24157e-27	0.02584	1	0.02584	1	0.02584	1	999	999	0.90443	0.03467	0.05865	0.00225
OTA222540	VSTM5	-1831.88	-1875.25	86.7571	1.22701e-20	1.80077e-19	0.04645	1	0.04645	1	0.04645	1	210.531	210.531	0.71184	0.16024	0.10442	0.0235
OTA210860	CWC15	-1174.8	-1168.67	12.2747	0.000459141	0.0014898	0.00167	1	0.00167	1	0.00167	1	217.365	217.365	0.72125	0.0477	0.21672	0.01433
OTA046180	ELP3	-2684.09	-2755.1	142.016	9.64723e-33	3.83086e-31	0.01315	1	0.01315	1	0.01315	1	999	999	0.83142	0	0.16858	0
OTA045550	DRC1	-6043.77	-6154.77	221.997	3.31733e-50	4.4216e-48	0.13637	1	0.13637	1	0.13637	1	999	999	0.55063	0.31103	0.08841	0.04994
OTA112320	#N/A	-590.123	-598.226	16.2056	5.68267e-05	0.00020535	0.01249	1	0.01249	1	0.01249	1	74.6346	74.6346	0.38623	0.09441	0.41734	0.10202
OTA030660	RNF123	-8104.26	-8269.45	330.383	7.93249e-74	4.09247e-71	0.02994	1	0.02994	1	0.02994	1	999	999	0.89821	0.03187	0.06753	0.0024
OTA030190	MST1	-3314.72	-3306.38	16.687	4.40814e-05	0.00016155	0.03994	1	0.03994	1	0.03994	1	951.361	951.361	0	0	0.85901	0.14099
OTA132680	NPY1R	-2537.02	-2514.35	45.3462	1.65109e-11	1.14298e-10	0.03056	1	0.03056	1	0.03056	1	952.746	952.746	0.91677	0.01837	0.06359	0.00127
OTA180780	ALDH5A1	-3809.85	-3889.06	158.418	2.50819e-36	1.27936e-34	0.10183	1	0.10183	1	0.10183	1	999	999	0.60245	0.27441	0.0846	0.03854
OTA208160	MRPL42	-930.885	-943.417	25.0635	5.54743e-07	2.51e-06	0.05555	1	0.05555	1	0.05555	1	951.133	951.133	0.84858	0.09479	0.05094	0.00569
OTA212010	POC1B	-4034.43	-4093.57	118.284	1.50281e-27	3.99542e-26	0.09826	1	0.09826	1	0.09826	1	169	169	0.60663	0.32841	0.04214	0.02282
OTA108320	CLINT1	-4711.79	-4690.49	42.5929	6.74046e-11	4.38908e-10	0.07555	1	0.07555	1	0.07555	1	954.853	954.853	0.77665	0.08691	0.12271	0.01373
OTA105180	LON peptidase N-terminal domain and RING finger protein	-2439.15	-2432.77	12.7711	0.00035201	0.00115247	0.02812	1	0.02812	1	0.02812	1	964.267	964.267	0.79534	0.10737	0.08571	0.01157
OTA148960	NUBP2	-1869.55	-1863.84	11.4263	0.000724117	0.0022835	0.02833	1	0.02833	1	0.02833	1	962.256	962.256	0	0	0.92812	0.07188
OTA148300	DCTN5	-1191.68	-1180.91	21.5443	3.45754e-06	1.434e-05	0	1	0	1	0	1	64.6954	64.6954	0.6762	0.00458	0.31707	0.00215
OTA146930	UBE2I	-886.497	-881.635	9.72442	0.00181836	0.00543504	0	1	0	1	0	1	951.428	951.428	0.55283	0.13996	0.24515	0.06206
OTA072720	CLIC2	-1716.87	-1708.95	15.8237	6.9525e-05	0.00024865	0.01617	1	0.01617	1	0.01617	1	955.128	955.128	0	0	0.98587	0.01413
OTA146470	KDM8	-1660.06	-1643.18	33.7636	6.22338e-09	3.43314e-08	0.0328	1	0.0328	1	0.0328	1	899.233	899.233	0	0	0.84852	0.15148
OTA148490	CCNF	-4498.27	-4465.94	64.6693	8.85834e-16	8.79312e-15	0.0642	1	0.0642	1	0.0642	1	951.43	951.43	0.41027	0.08536	0.41751	0.08686
OTA149010	Ankyrin repeat and fibronectin type-III domain-containing protein 1-like	-5016.82	-4999.57	34.5046	4.25238e-09	2.39054e-08	0.02083	1	0.02083	1	0.02083	1	953.315	953.315	0.82927	0.04559	0.11862	0.00652
OTA145320	GLYR1	-3400.76	-3470.84	140.161	2.45518e-32	9.40403e-31	0.00393	1	0.00393	1	0.00393	1	288.716	288.716	0.88914	0.05095	0.05666	0.00325
OTA144940	BRICD5	-2206.46	-2226.06	39.204	3.8176e-10	2.29902e-09	0.0926	1	0.0926	1	0.0926	1	517.909	517.909	0.79227	0.15347	0.04546	0.00881
OTA147750	ZDHHC4	-3535.85	-3529.92	11.8533	0.000575606	0.0018449	0.09451	1	0.09451	1	0.09451	1	686.208	686.208	0.58818	0.18747	0.17013	0.05422
OTA065790	GNB2L1	-1924.8	-1969.23	88.8726	4.21069e-21	6.46149e-20	0.00141	1	0.00141	1	0.00141	1	999	999	0.83543	0	0.16457	0
OTA095170	ASAH2	-6764.39	-6751.45	25.8842	3.6252e-07	1.67e-06	0.05281	1	0.05281	1	0.05281	1	951.349	951.349	0	0	0.82117	0.17883
OTA095090	MINPP1	-2991.91	-2982.01	19.7962	8.61545e-06	3.456e-05	0.04816	1	0.04816	1	0.04816	1	548.366	548.366	0.60349	0.20947	0.13884	0.04819
OTA098250	OIT3	-4228.04	-4296.04	136.007	1.98818e-31	6.96264e-30	0.0175	1	0.0175	1	0.0175	1	175.069	175.069	0.87693	0.05381	0.06525	0.004
OTA097070	PAOX	-1875.13	-1919.27	88.2775	5.68873e-21	8.66854e-20	0.06249	1	0.06249	1	0.06249	1	999	999	0.76827	0.08443	0.13271	0.01459
OTA098410	ATAD1	-2560.82	-2608.5	95.3702	1.5791e-22	2.81172e-21	0.0098	1	0.0098	1	0.0098	1	952.21	952.21	0.8388	0.01134	0.14785	0.002
OTA097370	PTEN	-1497.03	-1513.62	33.1734	8.42952e-09	4.59764e-08	0	1	0	1	0	1	105.515	105.515	0.91889	0.02348	0.0562	0.00144
OTA097100	CWF19L1	-3999.82	-4077.49	155.341	1.17966e-35	5.7997e-34	0.05226	1	0.05226	1	0.05226	1	407.159	407.159	0.76608	0.1519	0.06844	0.01357
OTA232520	ITGB2	-7523.51	-7503.83	39.3631	3.51879e-10	2.13089e-09	0.04506	1	0.04506	1	0.04506	1	961.318	961.318	0	0	0.80381	0.19619
OTA229960	Family with sequence similarity 237 member A	-1327.68	-1349.33	43.3123	4.66647e-11	3.09479e-10	0.1528	1	0.1528	1	0.1528	1	245.556	245.556	0.78285	0.14063	0.06486	0.01165
OTA227830	HSPD1	-2819.94	-2801.27	37.3513	9.86557e-10	5.76369e-09	0.00891	1	0.00891	1	0.00891	1	958.984	958.984	0.91733	0.02115	0.06013	0.00139
OTA127210	SARAF	-1806.25	-1789.19	34.1339	5.14476e-09	2.87158e-08	0.16446	1	0.16446	1	0.16446	1	951.972	951.972	0	0	0.92743	0.07257
OTA133210	SRP72	-4551.75	-4636.31	169.118	1.15315e-38	6.7827e-37	0.02561	1	0.02561	1	0.02561	1	951.239	951.239	0.87009	0.07922	0.04646	0.00423
OTA123820	GATB	-3804.13	-3880.14	152.028	6.24887e-35	2.93224e-33	0.01294	1	0.01294	1	0.01294	1	999	999	0.71533	0.2115	0.05647	0.0167
OTA129170	RBM46	-3593.6	-3571.18	44.8544	2.1224e-11	1.44433e-10	0.10914	1	0.10914	1	0.10914	1	646.623	646.623	0.65172	0.16136	0.14983	0.0371
OTA188860	RPL38	-440.699	-434.844	11.7087	0.000622091	0.0019769	0	1	0	1	0	1	654.437	654.437	0.8094	0.01331	0.17442	0.00287
OTA223810	ITFG2	-3267.65	-3322.5	109.689	1.14613e-25	2.71308e-24	0.0537	1	0.0537	1	0.0537	1	999	999	0.8132	0.11002	0.06763	0.00915
OTA093600	ZNF488	-4115.39	-4108.65	13.4905	0.000239771	0.00080297	0.05964	1	0.05964	1	0.05964	1	952.742	952.742	0	0	0.81637	0.18363
OTA098480	DRGX	-1301.98	-1332.99	62.0103	3.41669e-15	3.20905e-14	0.04526	1	0.04526	1	0.04526	1	999	999	0.79367	0.06757	0.12787	0.01089
OTA054000	RSPH9	-1994.68	-2047.54	105.721	8.4875e-25	1.84483e-23	0.05707	1	0.05707	1	0.05707	1	240.109	240.109	0.61107	0.20779	0.13517	0.04596
OTA052040	MRPS18A	-1257.13	-1299.67	85.0733	2.87508e-20	4.00349e-19	0.04111	1	0.04111	1	0.04111	1	999	999	0.62108	0.15121	0.18313	0.04459
OTA090960	SMTNL2	-2261.9	-2275.98	28.1606	1.11653e-07	5.48521e-07	0.11666	1	0.11666	1	0.11666	1	999	999	0.54244	0.40686	0.02897	0.02173
OTA087730	NCOR1	-2479.72	-2537.82	116.2	4.29805e-27	1.10956e-25	0.01697	1	0.01697	1	0.01697	1	999	999	0.81298	0.10435	0.07327	0.0094
OTA090240	MSI2	-1253.37	-1300.43	94.1174	2.9735e-22	5.10914e-21	0	1	0	1	0	1	999	999	0.72838	0.0502	0.20714	0.01428
OTA035500	HSPB8	-1003.04	-998.524	9.02279	0.00266634	0.00776223	0.01971	1	0.01971	1	0.01971	1	733.528	733.528	0.82111	0.07553	0.09465	0.00871
OTA032560	ADORA2A	-2479.92	-2459.1	41.6435	1.09531e-10	7.01926e-10	0.03059	1	0.03059	1	0.03059	1	953.689	953.689	0.90953	0.02693	0.06171	0.00183
OTA033080	RTDR1	-2171.17	-2215.02	87.7005	7.61538e-21	1.13985e-19	0.10312	1	0.10312	1	0.10312	1	353.097	353.097	0.52974	0.30781	0.10274	0.0597
OTA034240	glutathione S-transferase	-1215.2	-1201.69	27.0176	2.0161e-07	9.6637e-07	0.04109	1	0.04109	1	0.04109	1	325.886	325.886	0.81753	0.08692	0.08637	0.00918
OTA034690	CCDC42B	-2386.29	-2376.99	18.608	1.60544e-05	6.23e-05	0.15782	1	0.15782	1	0.15782	1	292.045	292.045	0	0	0.77149	0.22851
OTA033490	MSI1	-1775.76	-1796.29	41.0566	1.47885e-10	9.28621e-10	0	1	0	1	0	1	999	999	0.83136	0.10962	0.05214	0.00687
OTA035590	SNRPD3	-949.249	-964.731	30.9623	2.63087e-08	1.37446e-07	0	1	0	1	0	1	247.68	247.68	0.86501	0	0.13499	0
OTA117740	TMEM161B	-2612.38	-2683.4	142.038	9.54074e-33	3.82397e-31	0.04589	1	0.04589	1	0.04589	1	443.114	443.114	0.86167	0.05212	0.08128	0.00492
OTA116930	PCSK1	-5534.32	-5519.43	29.7779	4.84492e-08	2.44583e-07	0.03441	1	0.03441	1	0.03441	1	952.492	952.492	0	0	0.95122	0.04878
OTA165840	C7orf25	-3085.32	-3137.12	103.598	2.47811e-24	5.11453e-23	0.0735	1	0.0735	1	0.0735	1	928.694	928.694	0.84324	0.08026	0.06985	0.00665
OTA182630	CRTAP	-2035.37	-2030.26	10.2249	0.00138557	0.00420753	0.02699	1	0.02699	1	0.02699	1	597.224	597.224	0.79811	0.07515	0.11584	0.01091
OTA164590	EPDR1	-910.97	-903.821	14.2984	0.000155999	0.00053184	0.02683	1	0.02683	1	0.02683	1	951.68	951.68	0.75772	0.09844	0.1273	0.01654
OTA199800	PTPRR	-2362.18	-2406.42	88.4941	5.09859e-21	7.79847e-20	0.05705	1	0.05705	1	0.05705	1	999	999	0.89058	0.05774	0.04853	0.00315
OTA225440	BBS10	-1559.46	-1550.93	17.0706	3.60154e-05	0.00013306	0.11325	1	0.11325	1	0.11325	1	950.941	950.941	0	0	0.81754	0.18246
OTA204670	KRR1	-1822.33	-1813.5	17.6571	2.64523e-05	0.00010001	0.04517	1	0.04517	1	0.04517	1	952.446	952.446	0.83693	0.08615	0.06974	0.00718
OTA227240	Homeodomain	-460.993	-473.918	25.8504	3.68934e-07	1.69e-06	0	1	0	1	0	1	556.828	556.828	0.76207	0	0.23793	0
OTA153990	FAM72A	-1126.71	-1158.88	64.3556	1.03873e-15	1.02721e-14	0.05307	1	0.05307	1	0.05307	1	999	999	0.73847	0.04415	0.20512	0.01226
OTA155300	TBC1D22B	-3289.01	-3266.9	44.2134	2.94458e-11	1.98335e-10	0.00743	1	0.00743	1	0.00743	1	723.893	723.893	0.92092	0.02016	0.05766	0.00126
OTA152860	FAD binding domain of DNA photolyase	-5148.81	-5228.65	159.692	1.32126e-36	6.98686e-35	0.05078	1	0.05078	1	0.05078	1	999	999	0.82963	0.11572	0.04796	0.00669
OTA154660	MDM4	-2987.51	-2981.92	11.1933	0.000820917	0.00256981	0.08044	1	0.08044	1	0.08044	1	954.844	954.844	0.67312	0.16861	0.12656	0.0317
OTA138550	ZC3H18	-5524.49	-5646.76	244.541	4.02432e-55	7.54408e-53	0.03693	1	0.03693	1	0.03693	1	105.907	105.907	0.70245	0.03021	0.25632	0.01102
OTA154080	NFASC	-6177.79	-6156.35	42.8854	5.80409e-11	3.78891e-10	0.0119	1	0.0119	1	0.0119	1	718.922	718.922	0.90853	0.03101	0.05846	0.002
OTA155030	MYBPH	-2476.72	-2465.62	22.1933	2.46532e-06	1.04e-05	0.05146	1	0.05146	1	0.05146	1	719.929	719.929	0	0	0.89715	0.10285
OTA154620	PTPN22	-2124.27	-2172.85	97.1575	6.40255e-23	1.1796e-21	0.08407	1	0.08407	1	0.08407	1	578.315	578.315	0.64261	0.13449	0.18432	0.03858
OTA063680	PTGDS	-1767.07	-1779.32	24.5061	7.40767e-07	3.32e-06	0.08449	1	0.08449	1	0.08449	1	998.996	998.996	0.79106	0.13489	0.06326	0.01079
OTA155160	DDX20	-7305.6	-7269.23	72.7537	1.46883e-17	1.69526e-16	0.07205	1	0.07205	1	0.07205	1	948.44	948.44	0	0	0.77471	0.22529
OTA155240	Alpha-1,3-mannosyl-glycoprotein 4-beta-N-acetylglucosaminyltransferase C-like	-3981.92	-3974.39	15.0672	0.00010375	0.00036511	0.04394	1	0.04394	1	0.04394	1	955.733	955.733	0	0	0.81033	0.18967
OTA155020	PKP1	-4722.53	-4810.1	175.145	5.56704e-40	3.53789e-38	0.02307	1	0.02307	1	0.02307	1	999	999	0.9133	0.02444	0.06064	0.00162
OTA189630	CCDC137	-2126.98	-2122.12	9.72061	0.00182213	0.00544306	0.1246	1	0.1246	1	0.1246	1	952.731	952.731	0.6137	0.09517	0.25204	0.03909
OTA135720	MPHOSPH6	-830.091	-850.149	40.1149	2.39458e-10	1.47054e-09	0.05844	1	0.05844	1	0.05844	1	217.53	217.53	0.61874	0.10924	0.2312	0.04082
OTA139400	BBS2	-5573.04	-5550.44	45.2099	1.77004e-11	1.21794e-10	0.03949	1	0.03949	1	0.03949	1	952.582	952.582	0.8211	0.08601	0.08408	0.00881
OTA110670	SYT4	-2443.2	-2416.99	52.425	4.47005e-13	3.52192e-12	0.06647	1	0.06647	1	0.06647	1	953.924	953.924	0.42693	0.00386	0.56412	0.0051
OTA149280	NPTX2	-2575.45	-2552.81	45.269	1.71743e-11	1.18749e-10	0.00372	1	0.00372	1	0.00372	1	954.654	954.654	0.77238	0.09405	0.11907	0.0145
OTA136760	CHMP1A	-1461.22	-1455.29	11.8712	0.000570085	0.00182852	0.00481	1	0.00481	1	0.00481	1	960.269	960.269	0.84581	0.04875	0.09969	0.00575
OTA149970	SLC29A4	-4003.19	-3978.77	48.8391	2.77849e-12	2.02425e-11	0.01354	1	0.01354	1	0.01354	1	961.692	961.692	0.66409	0.04466	0.2729	0.01835
OTA146650	SNX8	-3097.62	-3089.93	15.3604	8.88307e-05	0.00031389	0.01298	1	0.01298	1	0.01298	1	967.322	967.322	0.79922	0.10503	0.08462	0.01112
OTA145120	PSMG3	-1016.85	-1003.57	26.5622	2.5519e-07	1.2e-06	0.04201	1	0.04201	1	0.04201	1	963.27	963.27	0	0	0.95084	0.04916
OTA148210	MPRIP	-5982.93	-5957.12	51.6099	6.76996e-13	5.19528e-12	0.01412	1	0.01412	1	0.01412	1	953.451	953.451	0.68665	0.03804	0.26086	0.01445
OTA149440	COPS3	-754.437	-779.679	50.4834	1.20175e-12	8.95899e-12	0	1	0	1	0	1	999	999	0.75887	0.08156	0.14409	0.01549
OTA145310	RNF216	-1714.35	-1707.17	14.3494	0.000151826	0.00051992	0.01576	1	0.01576	1	0.01576	1	951.429	951.429	0.91066	0.01755	0.07043	0.00136
OTA149670	BRI3	-705.097	-723.109	36.0242	1.94881e-09	1.12284e-08	0	1	0	1	0	1	186.024	186.024	0.55949	0.03503	0.38158	0.02389
OTA029870	SLC38A3	-2120.61	-2111.71	17.8064	2.44562e-05	9.271e-05	0.02392	1	0.02392	1	0.02392	1	955.108	955.108	0.82853	0.0588	0.1052	0.00747
OTA192160	TYR	-4498.96	-4546.77	95.6357	1.38091e-22	2.46644e-21	0.04593	1	0.04593	1	0.04593	1	999	999	0.76357	0.17975	0.04588	0.0108
OTA109260	CDK7	-2016.63	-2006.4	20.4554	6.10374e-06	2.486e-05	0.04838	1	0.04838	1	0.04838	1	958.055	958.055	0.83875	0.05836	0.0962	0.00669
OTA120240	CENPK	-1888.14	-1881.66	12.9594	0.000318319	0.00104864	0.04774	1	0.04774	1	0.04774	1	958.59	958.59	0	0	0.33057	0.66943
OTA067100	PPM1L	-3027.22	-3080.58	106.724	5.11654e-25	1.1304e-23	0.00844	1	0.00844	1	0.00844	1	681.844	681.844	0.72288	0	0.27712	0
OTA071050	P2RY14	-3376.19	-3368.74	14.9059	0.000113008	0.00039503	0.09665	1	0.09665	1	0.09665	1	892.707	892.707	0	0	0.88454	0.11546
OTA151710	ATP5B	-1766.1	-1757.48	17.2511	3.27507e-05	0.00012211	0.00629	1	0.00629	1	0.00629	1	961.058	961.058	0.84274	0.05431	0.09672	0.00623
OTA068390	SEC62	-2433.65	-2424.9	17.503	2.86853e-05	0.00010762	0.03189	1	0.03189	1	0.03189	1	965.623	965.623	0.93531	0.01263	0.05137	0.00069
OTA071910	P2RY12	-3090.51	-3080.9	19.2041	1.17458e-05	4.6e-05	0.04287	1	0.04287	1	0.04287	1	971	971	0	0	0.88257	0.11743
OTA087420	DHX33	-3817.01	-3797.12	39.7743	2.85069e-10	1.74319e-09	0.08452	1	0.08452	1	0.08452	1	972.675	972.675	0.64757	0.1746	0.14006	0.03776
OTA090180	UPK3B	-1854.95	-1848.29	13.3258	0.000261774	0.00087304	0.05808	1	0.05808	1	0.05808	1	951.369	951.369	0	0	0.7366	0.2634
OTA090090	ZZEF1	-1356.71	-1350.74	11.9438	0.000548293	0.00176894	0.00732	1	0.00732	1	0.00732	1	955.785	955.785	0.88671	0.05209	0.05781	0.0034
OTA087940	TMEM248	-1156.48	-1152.19	8.58322	0.00339275	0.00972126	0	1	0	1	0	1	954.152	954.152	0.81018	0.01697	0.1693	0.00355
OTA087380	Intercrine alpha family (small cytokine C-X-C) (chemokine CXC).	-686.269	-680.474	11.5901	0.000663038	0.00209752	0.05974	1	0.05974	1	0.05974	1	957.123	957.123	0	0	0.95831	0.04169
OTA233940	DNAJB2	-1012.86	-1007.58	10.5707	0.00114891	0.00352434	0.03521	1	0.03521	1	0.03521	1	951.435	951.435	0.89301	0.04592	0.05809	0.00299
OTA037130	TOX2	-1034.36	-1044.04	19.3623	1.08119e-05	4.263e-05	0.00585	1	0.00585	1	0.00585	1	950.177	950.177	0.8877	0.0568	0.05216	0.00334
OTA040410	Perilipin-3-like	-1613.82	-1607.61	12.4301	0.000422472	0.00137187	0.17298	1	0.17298	1	0.17298	1	950.305	950.305	0	0	0.63907	0.36093
OTA135870	GALNS	-3780.03	-3873.87	187.676	1.02219e-42	7.51995e-41	0.04065	1	0.04065	1	0.04065	1	780.431	780.431	0.83184	0.09425	0.06639	0.00752
OTA041310	E2F1	-2877.61	-2929.53	103.84	2.1938e-24	4.58733e-23	0.0361	1	0.0361	1	0.0361	1	293.651	293.651	0.84105	0.09112	0.0612	0.00663
OTA135590	APRT	-2039.81	-2032.33	14.9625	0.000109669	0.00038552	0.05383	1	0.05383	1	0.05383	1	784.707	784.707	0.37837	0.20003	0.27579	0.14581
OTA040450	SDC4	-1496.83	-1488.6	16.4756	4.92812e-05	0.00017965	0.04227	1	0.04227	1	0.04227	1	787.64	787.64	0	0	0.81644	0.18356
OTA038290	SLC35C2	-1871.18	-1916.29	90.2212	2.1297e-21	3.39534e-20	0.07024	1	0.07024	1	0.07024	1	999	999	0.58291	0.34547	0.04497	0.02665
OTA036810	SOGA1	-5599.18	-5583.55	31.2614	2.2552e-08	1.18862e-07	0.01734	1	0.01734	1	0.01734	1	847.96	847.96	0	0	0.93475	0.06525
OTA036890	MYBL2	-3347.11	-3462.23	230.236	5.29537e-52	8.41599e-50	0.043	1	0.043	1	0.043	1	999	999	0.71422	0.05018	0.22014	0.01547
OTA040640	ACSS2	-2080.68	-2065.53	30.3191	3.66509e-08	1.88457e-07	0.05276	1	0.05276	1	0.05276	1	952.528	952.528	0.59422	0.11821	0.23986	0.04772
OTA038590	PLTP	-3698.6	-3682.73	31.7396	1.76294e-08	9.38803e-08	0.03685	1	0.03685	1	0.03685	1	958.846	958.846	0	0	0.93042	0.06958
OTA135440	DHODH	-1973.84	-2001.82	55.9531	7.42199e-14	6.16383e-13	0.03759	1	0.03759	1	0.03759	1	999	999	0.75476	0.12443	0.10372	0.0171
OTA137230	PSMD7	-2150.16	-2139.42	21.4916	3.55382e-06	1.469e-05	0.0059	1	0.0059	1	0.0059	1	951.43	951.43	0.79574	0.02425	0.17468	0.00532
OTA138780	TMEM231	-2442.62	-2435.4	14.448	0.000144082	0.00049502	0.06398	1	0.06398	1	0.06398	1	955.957	955.957	0.549	0.28909	0.10606	0.05585
OTA084590	FAM110D	-2809.41	-2804.79	9.22821	0.00238314	0.00696573	0.09473	1	0.09473	1	0.09473	1	979.572	979.572	0	0	0.9131	0.0869
OTA138740	TMED6	-1959.49	-1980.36	41.7402	1.04243e-10	6.64666e-10	0.08197	1	0.08197	1	0.08197	1	362.787	362.787	0.77224	0.16708	0.04989	0.01079
OTA138820	NKD1	-2992.59	-3088.88	192.576	8.71116e-44	7.19202e-42	0.06186	1	0.06186	1	0.06186	1	999	999	0.79869	0.07572	0.11471	0.01088
OTA137420	ITFG1	-3818.33	-3854.9	73.1589	1.1962e-17	1.41958e-16	0.04386	1	0.04386	1	0.04386	1	953.187	953.187	0.83238	0.11516	0.04609	0.00638
OTA138860	VPS35	-5106.76	-5085.29	42.9444	5.63187e-11	3.68368e-10	0.00258	1	0.00258	1	0.00258	1	954.274	954.274	0.80774	0.043	0.14171	0.00754
OTA139620	PHKB	-8461.55	-8445.5	32.1084	1.45804e-08	7.83843e-08	0.03497	1	0.03497	1	0.03497	1	957.276	957.276	0	0	0.95419	0.04581
OTA212370	AQP11	-1827.66	-1819.13	17.0601	3.62148e-05	0.00013356	0.05104	1	0.05104	1	0.05104	1	960.224	960.224	0.36818	0.282	0.19809	0.15173
OTA220640	CLNS1A	-1180.56	-1173.98	13.1622	0.000285646	0.00094614	0.03903	1	0.03903	1	0.03903	1	962.401	962.401	0.8774	0.04673	0.07203	0.00384
OTA195310	UVRAG	-2152.65	-2175.63	45.9586	1.20781e-11	8.4528e-11	0.03861	1	0.03861	1	0.03861	1	951.008	951.008	0.90325	0.04492	0.04938	0.00246
OTA210630	WDR73	-4012	-4086.2	148.388	3.90217e-34	1.75017e-32	0.12384	1	0.12384	1	0.12384	1	999	999	0.70216	0.17721	0.09632	0.02431
OTA192630	MRPL48	-903.885	-898.83	10.109	0.00147551	0.00445454	0.05604	1	0.05604	1	0.05604	1	94.1539	94.1539	0.71738	0.12158	0.1377	0.02334
OTA006240	TMCO4	-5704.79	-5856.98	304.367	3.68515e-68	1.38496e-65	0.05908	1	0.05908	1	0.05908	1	999	999	0.69443	0.14129	0.13651	0.02777
OTA006350	B3GALT6	-2051.48	-2041.89	19.1814	1.18866e-05	4.675e-05	0.01806	1	0.01806	1	0.01806	1	953.01	953.01	0.85835	0.05105	0.08551	0.00509
OTA005300	HTR6	-1103.31	-1096.61	13.3982	0.000251869	0.00084107	0.02502	1	0.02502	1	0.02502	1	979.757	979.757	0	0	0.95316	0.04684
OTA004380	NOC2L	-2902.13	-2890.42	23.4139	1.30634e-06	5.68e-06	0.07238	1	0.07238	1	0.07238	1	951.431	951.431	0.5362	0.07445	0.34188	0.04747
OTA006280	SAMD11	-1138.41	-1168.26	59.6968	1.10657e-14	1.00279e-13	0.07313	1	0.07313	1	0.07313	1	945.88	945.88	0.85987	0	0.14013	0
OTA010410	TMEM79	-1201.74	-1219.94	36.3861	1.61852e-09	9.36741e-09	0.03221	1	0.03221	1	0.03221	1	289.841	289.841	0.76914	0.02629	0.19781	0.00676
OTA005910	TNFRSF1B	-2314.48	-2336.09	43.2167	4.90012e-11	3.21624e-10	0.26325	1	0.26325	1	0.26325	1	999	999	0.75146	0.16248	0.07076	0.0153
OTA005350	SRM	-1386.2	-1427.39	82.3877	1.11849e-19	1.52608e-18	0.00258	1	0.00258	1	0.00258	1	527.632	527.632	0.86651	0.03812	0.09135	0.00402
OTA190120	GSG1L2	-2072.95	-2104.41	62.9182	2.15475e-15	2.05951e-14	0.03711	1	0.03711	1	0.03711	1	999	999	0.75825	0.17224	0.05664	0.01287
OTA005720	SSU72	-835.546	-855.004	38.9156	4.4254e-10	2.65839e-09	0	1	0	1	0	1	174.785	174.785	0.93551	0	0.06449	0
OTA005790	DFFB	-1347.55	-1369.93	44.7581	2.2294e-11	1.51677e-10	0.0717	1	0.0717	1	0.0717	1	139.934	139.934	0.6583	0.16641	0.13992	0.03537
OTA006070	LRRC38	-1727.14	-1735.86	17.4347	2.97342e-05	0.00011107	0	1	0	1	0	1	950.629	950.629	0.83121	0.11792	0.04454	0.00632
OTA004300	SLC25A33	-1870.36	-1858.63	23.4645	1.27242e-06	5.51e-06	0.03235	1	0.03235	1	0.03235	1	510.326	510.326	0.82588	0.06393	0.10227	0.00792
OTA004160	GABRD	-2972.46	-2959.89	25.1346	5.34652e-07	2.42e-06	0.00408	1	0.00408	1	0.00408	1	512.809	512.809	0.9158	0.03227	0.05016	0.00177
OTA003650	CA6	-1417.79	-1449.52	63.4541	1.64146e-15	1.60448e-14	0.04789	1	0.04789	1	0.04789	1	605.759	605.759	0.58246	0.23689	0.12842	0.05223
OTA003570	PUSL1	-2668.21	-2656.71	22.9996	1.62036e-06	6.95e-06	0.05271	1	0.05271	1	0.05271	1	608.586	608.586	0.6223	0.18777	0.14591	0.04403
OTA004640	SCNN1D	-4182.11	-4164.89	34.4546	4.36321e-09	2.44907e-08	0.05741	1	0.05741	1	0.05741	1	610.39	610.39	0.36222	0.05325	0.50961	0.07492
OTA063660	SLC2A6	-4903.19	-4967.03	127.68	1.31883e-29	4.09756e-28	0.04238	1	0.04238	1	0.04238	1	999	999	0.74606	0.18565	0.05468	0.01361
OTA063540	RPL7A	-1442.99	-1474.46	62.9453	2.12525e-15	2.0451e-14	0.02347	1	0.02347	1	0.02347	1	999	999	0.93996	0	0.06004	0
OTA061820	CIZ1	-4017.27	-4102.19	169.849	7.98316e-39	4.77482e-37	0.01623	1	0.01623	1	0.01623	1	749.161	749.161	0.51513	0.21533	0.19008	0.07946
OTA061180	SWI5	-805.422	-816.551	22.2599	2.38126e-06	1.005e-05	0.03938	1	0.03938	1	0.03938	1	274.823	274.823	0.5023	0.14529	0.27335	0.07907
OTA008480	receptor antagonist	-1182.9	-1203.28	40.757	1.72387e-10	1.07431e-09	0.0667	1	0.0667	1	0.0667	1	999	999	0.70277	0.14785	0.12342	0.02596
OTA063040	ZBTB34	-2848.21	-2840.06	16.3007	5.40442e-05	0.00019557	0.03812	1	0.03812	1	0.03812	1	959.11	959.11	0.88561	0.03163	0.07991	0.00285
OTA062990	PRRX2	-1564.37	-1560.03	8.67643	0.00322353	0.00928144	0.00229	1	0.00229	1	0.00229	1	960.692	960.692	0.73824	0.10665	0.13553	0.01958
OTA007360	ADRB3	-1898.1	-1888.53	19.1271	1.22293e-05	4.77e-05	0.02345	1	0.02345	1	0.02345	1	951.428	951.428	0.91808	0.02485	0.05557	0.0015
OTA064690	LHX6	-1592.68	-1638.35	91.3477	1.2052e-21	1.99824e-20	0.01298	1	0.01298	1	0.01298	1	999	999	0.69624	0.16227	0.11475	0.02674
OTA062120	SCAI	-3259.84	-3309.12	98.5554	3.16054e-23	6.03999e-22	0.00721	1	0.00721	1	0.00721	1	506.201	506.201	0.93659	0.00769	0.05526	0.00045
OTA147760	ITPRIPL2	-3393.96	-3468.61	149.304	2.46139e-34	1.11608e-32	0.00489	1	0.00489	1	0.00489	1	999	999	0.72441	0.11629	0.13727	0.02204
OTA145710	HMOX2	-2884.29	-2927.54	86.489	1.40514e-20	2.04976e-19	0.04124	1	0.04124	1	0.04124	1	999	999	0.78062	0.14726	0.06067	0.01145
OTA145140	C16orf62	-1512.19	-1544.77	65.1491	6.94384e-16	6.93765e-15	0.02581	1	0.02581	1	0.02581	1	999	999	0.67387	0.25282	0.05331	0.02
OTA149210	IQCK	-1183.19	-1204.28	42.181	8.32056e-11	5.34856e-10	0.11918	1	0.11918	1	0.11918	1	129.857	129.857	0.529	0.30766	0.10328	0.06006
OTA146490	PDIA2	-4636.56	-4624.91	23.3081	1.38018e-06	5.96e-06	0.07818	1	0.07818	1	0.07818	1	951.223	951.223	0	0	0.86275	0.13725
OTA149160	HBZ	-1255.12	-1267.58	24.9225	5.96809e-07	2.69e-06	0.03185	1	0.03185	1	0.03185	1	951.066	951.066	0.7773	0.12448	0.08466	0.01356
OTA147900	ABAT	-3476.82	-3460.88	31.8769	1.6426e-08	8.7706e-08	0.02385	1	0.02385	1	0.02385	1	937.642	937.642	0.83813	0.07097	0.0838	0.0071
OTA099400	HOGA1	-2330.67	-2362.91	64.4779	9.76214e-16	9.6631e-15	0.08103	1	0.08103	1	0.08103	1	999	999	0.76456	0.16352	0.05925	0.01267
OTA074850	IL2RG	-2857.66	-2905.51	95.7094	1.33046e-22	2.38741e-21	0.07303	1	0.07303	1	0.07303	1	999	999	0.79881	0.13067	0.06061	0.00991
OTA046700	ALK	-4801.85	-4776.39	50.9199	9.62116e-13	7.24765e-12	0.03051	1	0.03051	1	0.03051	1	935.599	935.599	0.56434	0.0489	0.35592	0.03084
OTA010280	ETV3	-3325.76	-3366.85	82.1795	1.24274e-19	1.67851e-18	0.04187	1	0.04187	1	0.04187	1	875.635	875.635	0.70729	0.10818	0.16005	0.02448
OTA114020	NDUFAF2	-1472.61	-1514.78	84.3536	4.13747e-20	5.73571e-19	0.10241	1	0.10241	1	0.10241	1	274.469	274.469	0.45752	0.20021	0.23809	0.10419
OTA000490	MIER2	-3264.96	-3332.97	136.011	1.98452e-31	6.96264e-30	0.02949	1	0.02949	1	0.02949	1	269.647	269.647	0.82741	0.05452	0.11078	0.0073
OTA108810	APTX	-3187.47	-3282.78	190.623	2.32475e-43	1.84199e-41	0.08982	1	0.08982	1	0.08982	1	999	999	0.72139	0.18468	0.07478	0.01915
OTA112330	UGCG	-2722.06	-2713.14	17.846	2.39522e-05	9.107e-05	0.00138	1	0.00138	1	0.00138	1	951.428	951.428	0.85912	0.06567	0.06987	0.00534
OTA110190	DNAJC25	-1673.77	-1706.47	65.4009	6.11121e-16	6.13765e-15	0.05076	1	0.05076	1	0.05076	1	953.051	953.051	0.91486	0.03222	0.05112	0.0018
OTA120370	TXN	-761.142	-754.904	12.4766	0.000412083	0.00134253	0.01697	1	0.01697	1	0.01697	1	954.479	954.479	0.56704	0.23065	0.14381	0.0585
OTA203000	CYBB	-1047.3	-1076.24	57.8869	2.77624e-14	2.45246e-13	0.02417	1	0.02417	1	0.02417	1	428.268	428.268	0.8603	0	0.1397	0
OTA207710	NDP	-963.201	-957.256	11.8912	0.000563986	0.00181209	0.02443	1	0.02443	1	0.02443	1	429.719	429.719	0.90676	0.02887	0.06238	0.00199
OTA198290	FUNDC1	-926.325	-922.025	8.60073	0.00336028	0.0096334	0	1	0	1	0	1	431.381	431.381	0.89796	0.03541	0.0641	0.00253
OTA002670	MBD3	-2081.74	-2131.07	98.6672	2.9871e-23	5.74163e-22	0.01591	1	0.01591	1	0.01591	1	999	999	0.83828	0	0.16172	0
OTA038380	BIRC7	-2433.96	-2417.09	33.7536	6.25548e-09	3.45061e-08	0.10912	1	0.10912	1	0.10912	1	958.027	958.027	0.48911	0.19039	0.23069	0.0898
OTA037920	TAF4	-1429.52	-1424.82	9.4	0.00216986	0.0063902	0.01756	1	0.01756	1	0.01756	1	973.053	973.053	0.8333	0.05753	0.10212	0.00705
OTA127150	DOK1	-1691.18	-1719.7	57.0319	4.28799e-14	3.68994e-13	0.04558	1	0.04558	1	0.04558	1	999	999	0.84763	0.08927	0.05709	0.00601
OTA040880	DPM1	-1669.72	-1684.21	28.975	7.33175e-08	3.64171e-07	0.03061	1	0.03061	1	0.03061	1	998.962	998.962	0.78731	0.14023	0.06151	0.01095
OTA036590	ZBTB46	-4173.36	-4134.59	77.5357	1.30343e-18	1.63136e-17	0.0159	1	0.0159	1	0.0159	1	956.023	956.023	0.89995	0.02945	0.06836	0.00224
OTA040780	DEP domain-containing mTOR-interacting protein-like	-2228.43	-2291.89	126.923	1.93075e-29	5.90237e-28	0.04612	1	0.04612	1	0.04612	1	998.976	998.976	0.7051	0.07343	0.20058	0.02089
OTA040920	SRMS	-3673.62	-3718.44	89.6495	2.84325e-21	4.47528e-20	0.01892	1	0.01892	1	0.01892	1	999	999	0.88904	0.05035	0.05736	0.00325
OTA111380	HINT1	-770.642	-788.04	34.7961	3.66105e-09	2.07564e-08	0	1	0	1	0	1	141.501	141.501	0.55438	0.27858	0.11118	0.05587
OTA008610	YKT6	-1243.42	-1249.32	11.8166	0.000587045	0.00187431	0.04008	1	0.04008	1	0.04008	1	197.81	197.81	0.6895	0	0.3105	0
OTA080980	CD276	-1301.72	-1294.28	14.8809	0.000114519	0.00040134	0.04367	1	0.04367	1	0.04367	1	977.155	977.155	0	0	0.78879	0.21121
OTA002540	ATP5D	-525.371	-519.613	11.5158	0.000690075	0.00217793	0.01993	1	0.01993	1	0.01993	1	978.168	978.168	0	0	1	0
OTA081290	EDC3	-3685.55	-3668.65	33.7876	6.14684e-09	3.4036e-08	0.00963	1	0.00963	1	0.00963	1	983.324	983.324	0.93374	0.01602	0.04939	0.00085
OTA081870	C15orf27	-1330.08	-1371.19	82.2152	1.22047e-19	1.65687e-18	0.0732	1	0.0732	1	0.0732	1	741.514	741.514	0.82726	0.03476	0.13241	0.00556
OTA080550	FAM189A1	-3541.12	-3520.66	40.9122	1.59225e-10	9.94617e-10	0.03458	1	0.03458	1	0.03458	1	955.718	955.718	0.68139	0.22044	0.07417	0.02399
OTA082360	NPTN	-1385.07	-1405.66	41.1914	1.38028e-10	8.71172e-10	0.0288	1	0.0288	1	0.0288	1	851.004	851.004	0.53369	0.18317	0.21079	0.07235
OTA008600	CKAP2L	-2775.84	-2834.24	116.804	3.16834e-27	8.28333e-26	0.14076	1	0.14076	1	0.14076	1	580.628	580.628	0.4577	0.34709	0.11102	0.08419
OTA081100	CHRNA5	-2787.82	-2772.38	30.8765	2.74977e-08	1.42813e-07	0.02304	1	0.02304	1	0.02304	1	581.997	581.997	0.88045	0.03323	0.08318	0.00314
OTA081220	ADAL	-2226.17	-2270.99	89.6358	2.86301e-21	4.48966e-20	0.05154	1	0.05154	1	0.05154	1	999	999	0.81574	0.09288	0.08204	0.00934
OTA190140	UTP18	-2227.45	-2217.25	20.3836	6.33713e-06	2.579e-05	0.05804	1	0.05804	1	0.05804	1	952.684	952.684	0.78621	0.06597	0.13638	0.01144
OTA190710	FAM20A	-3423.66	-3485.42	123.518	1.0742e-28	3.02575e-27	0.0145	1	0.0145	1	0.0145	1	336.174	336.174	0.84792	0.07489	0.07093	0.00626
OTA190500	SRSF2	-1494.76	-1537.9	86.2843	1.55845e-20	2.25196e-19	0.00395	1	0.00395	1	0.00395	1	999	999	0.79946	0	0.20054	0
OTA188110	TBCD	-1811.93	-1857.26	90.6609	1.70532e-21	2.76859e-20	0.07044	1	0.07044	1	0.07044	1	999	999	0.74207	0.1416	0.09768	0.01864
OTA189050	COIL	-1705.92	-1693.73	24.3796	7.91015e-07	3.54e-06	0.11816	1	0.11816	1	0.11816	1	275.946	275.946	0	0	0.81839	0.18161
OTA188790	DGKE	-3898.03	-3943.04	90.0134	2.36558e-21	3.76338e-20	0.04519	1	0.04519	1	0.04519	1	747.475	747.475	0.7345	0.13517	0.11007	0.02026
OTA010270	TTC24	-1739.18	-1774.5	70.6437	4.27933e-17	4.72471e-16	0.07707	1	0.07707	1	0.07707	1	827.046	827.046	0.59589	0.14157	0.21214	0.0504
OTA187860	MIF4GD	-1740.82	-1736.13	9.38468	0.00218806	0.00643861	0.02686	1	0.02686	1	0.02686	1	829.005	829.005	0.07722	0.02201	0.70096	0.19981
OTA191800	ICT1	-713.245	-706.489	13.5112	0.000237145	0.00079422	0.0142	1	0.0142	1	0.0142	1	957.012	957.012	0.78676	0.09355	0.10697	0.01272
OTA190410	OGFOD3	-962.284	-979.489	34.4102	4.4637e-09	2.50184e-08	0.07964	1	0.07964	1	0.07964	1	491.945	491.945	0.70154	0	0.29846	0
OTA190000	UTS2R	-3183.58	-3267.94	168.726	1.40388e-38	8.1409e-37	0.0211	1	0.0211	1	0.0211	1	999	999	0.82058	0.04325	0.12935	0.00682
OTA189670	MRPL27	-1309.72	-1320.64	21.8233	2.98949e-06	1.247e-05	0.0245	1	0.0245	1	0.0245	1	147.996	147.996	0.84425	0.09369	0.05586	0.0062
OTA009970	RHBG	-4656.16	-4633.45	45.4296	1.58228e-11	1.09633e-10	0.14028	1	0.14028	1	0.14028	1	952.479	952.479	0	0	0.81073	0.18927
OTA137040	NAE1	-4506.25	-4572.36	132.237	1.32785e-30	4.46426e-29	0.06758	1	0.06758	1	0.06758	1	953.624	953.624	0.82377	0.12543	0.04408	0.00671
OTA136580	UQCRFS1	-2568.42	-2557.1	22.6328	1.96112e-06	8.34e-06	0.02498	1	0.02498	1	0.02498	1	956.17	956.17	0.66422	0.19144	0.11205	0.03229
OTA137990	POP4	-1814.33	-1856.29	83.9157	5.16334e-20	7.10119e-19	0.04403	1	0.04403	1	0.04403	1	999	999	0.78668	0.11536	0.08543	0.01253
OTA139990	PLA2G15	-2828.4	-2819.31	18.1718	2.01849e-05	7.751e-05	0.01854	1	0.01854	1	0.01854	1	952.956	952.956	0.86195	0.06204	0.0709	0.0051
OTA139890	GPI	-3506.03	-3484.23	43.5998	4.02874e-11	2.70102e-10	0.02813	1	0.02813	1	0.02813	1	929.675	929.675	0.90142	0.03686	0.05929	0.00242
OTA094910	EXOSC1	-1464.72	-1498.6	67.7684	1.83874e-16	1.9087e-15	0.03288	1	0.03288	1	0.03288	1	999	999	0.76132	0.11811	0.10438	0.01619
OTA137280	PDCD5	-734.57	-744.631	20.1227	7.2629e-06	2.93e-05	0.01265	1	0.01265	1	0.01265	1	954.038	954.038	0.76073	0.12462	0.09852	0.01614
OTA035520	SNAP29	-1363.53	-1346.74	33.585	6.82161e-09	3.74429e-08	0.05896	1	0.05896	1	0.05896	1	951.429	951.429	0.77449	0.06108	0.15241	0.01202
OTA034650	YDJC	-2439.99	-2435.12	9.74727	0.00179589	0.00537316	0.05601	1	0.05601	1	0.05601	1	953.408	953.408	0.73202	0.12826	0.11889	0.02083
OTA092120	ZDHHC16	-1693.77	-1686.89	13.7634	0.000207335	0.00069936	0.00882	1	0.00882	1	0.00882	1	953.107	953.107	0	0	0.85079	0.14921
OTA035470	MMP17	-2409.52	-2402.16	14.7193	0.000124766	0.00043368	0.01295	1	0.01295	1	0.01295	1	954.888	954.888	0.89561	0.03792	0.06377	0.0027
OTA032930	ARL6IP4	-947.429	-964.686	34.514	4.23189e-09	2.38253e-08	0.00944	1	0.00944	1	0.00944	1	998.988	998.988	0.75289	0.07954	0.15156	0.01601
OTA032180	BCL7A	-850.643	-861.033	20.781	5.14923e-06	2.109e-05	0	1	0	1	0	1	999	999	0.82282	0.11527	0.0543	0.00761
OTA033950	FAM109A	-1684.88	-1680.54	8.67514	0.0032258	0.00928144	0.02029	1	0.02029	1	0.02029	1	952.681	952.681	0.72041	0.12924	0.12748	0.02287
OTA033190	SCARB1	-3854.89	-3842.41	24.9579	5.85954e-07	2.64e-06	0.07397	1	0.07397	1	0.07397	1	954.036	954.036	0.30372	0.04679	0.56279	0.0867
OTA033360	somatomedin-B and thrombospondin type-1 domain-containing protein-like	-776.03	-782.759	13.4573	0.000244054	0.00081503	0.04495	1	0.04495	1	0.04495	1	883.597	883.597	0.74511	0.15811	0.07984	0.01694
OTA032420	BRI3BP	-1092.43	-1084.46	15.9384	6.54386e-05	0.00023479	0.01422	1	0.01422	1	0.01422	1	886.027	886.027	0.79724	0.02661	0.17046	0.00569
OTA034600	SNRNP35	-1870.14	-1901.24	62.211	3.08563e-15	2.91931e-14	0.03071	1	0.03071	1	0.03071	1	954.654	954.654	0.92622	0.01701	0.05575	0.00102
OTA031560	ARPC3	-1272.51	-1267.84	9.34679	0.00223376	0.00655063	0.01549	1	0.01549	1	0.01549	1	961.021	961.021	0.86764	0.06248	0.06519	0.00469
OTA034580	HVCN1	-1462.9	-1456.95	11.8948	0.000562898	0.00181028	0.0354	1	0.0354	1	0.0354	1	974.511	974.511	0.81935	0.10581	0.06628	0.00856
OTA033550	DAO	-2042.31	-2059.34	34.0609	5.3414e-09	2.97527e-08	0.12668	1	0.12668	1	0.12668	1	986.643	986.643	0.78	0.12856	0.0785	0.01294
OTA035490	UNG	-2103.83	-2098.42	10.8108	0.00100909	0.00312276	0.03524	1	0.03524	1	0.03524	1	989.386	989.386	0.78785	0.03887	0.16513	0.00815
OTA000760	APC2	-7678.03	-7660.22	35.6298	2.38614e-09	1.36857e-08	0.03	1	0.03	1	0.03	1	951.392	951.392	0	0	0.92303	0.07697
OTA032010	ASPHD2	-2368.32	-2362.53	11.5811	0.000666253	0.0021054	0.01026	1	0.01026	1	0.01026	1	953.266	953.266	0	0	0.96997	0.03003
OTA109250	CDO1	-958.072	-979.724	43.3038	4.68678e-11	3.10307e-10	0.02921	1	0.02921	1	0.02921	1	124.2	124.2	0.69457	0.02906	0.26527	0.0111
OTA112140	DTWD2	-1466.25	-1489.02	45.5428	1.49338e-11	1.03563e-10	0.06971	1	0.06971	1	0.06971	1	999	999	0.69746	0.14443	0.13099	0.02712
OTA127630	RAP1GDS1	-3832.99	-3961.01	256.049	1.24665e-57	2.86708e-55	0.01243	1	0.01243	1	0.01243	1	999	999	0.83644	0.08745	0.06891	0.0072
OTA127700	UGT8	-4134.53	-4114.89	39.2807	3.67044e-10	2.21197e-09	0.03303	1	0.03303	1	0.03303	1	954.475	954.475	0	0	0.92394	0.07606
OTA128290	HADH	-1417.12	-1427.09	19.9374	8.00216e-06	3.216e-05	0.04101	1	0.04101	1	0.04101	1	954.198	954.198	0.80925	0.10876	0.07228	0.00971
OTA125590	DKK2	-1296.06	-1289.61	12.8931	0.000329794	0.00108561	0.0187	1	0.0187	1	0.0187	1	959.905	959.905	0.88239	0.03852	0.07578	0.00331
OTA049320	PNO1	-1820.35	-1877.83	114.965	8.01144e-27	2.01647e-25	0.00034	1	0.00034	1	0.00034	1	951.277	951.277	0.72239	0.06843	0.19108	0.0181
OTA050300	BCL11A	-4273.31	-4372.49	198.343	4.80211e-45	4.21644e-43	0.00382	1	0.00382	1	0.00382	1	999	999	0.87989	0.07011	0.04632	0.00369
OTA049960	SLX4IP	-4543.05	-4683.25	280.398	6.1504e-63	2.11591e-60	0.21597	1	0.21597	1	0.21597	1	999	999	0.42155	0.39361	0.09559	0.08925
OTA104970	Lateral signaling target protein 2 homolog	-1623.7	-1618.21	10.9853	0.000918377	0.00284967	0.0379	1	0.0379	1	0.0379	1	339.766	339.766	0	0	0.95617	0.04383
OTA050590	PUS10	-3527.51	-3580.34	105.676	8.68386e-25	1.87624e-23	0.06444	1	0.06444	1	0.06444	1	999	999	0.71863	0.21578	0.05045	0.01515
OTA059930	TASP1	-1708.32	-1733.84	51.0309	9.09255e-13	6.87344e-12	0.00957	1	0.00957	1	0.00957	1	247.704	247.704	0.7357	0.18031	0.06745	0.01653
OTA030550	FAM107A	-1317.27	-1312.18	10.1858	0.00141528	0.00428926	0.02941	1	0.02941	1	0.02941	1	381.611	381.611	0.77717	0.09484	0.11407	0.01392
OTA140700	FAM134C	-2027.89	-2062.76	69.7482	6.7381e-17	7.30361e-16	0.05227	1	0.05227	1	0.05227	1	999	999	0.83271	0.07974	0.0799	0.00765
OTA028700	SLC6A8	-3303.5	-3297.56	11.8726	0.000569661	0.00182852	0.01909	1	0.01909	1	0.01909	1	958.196	958.196	0.83483	0.05574	0.10258	0.00685
OTA026810	QRICH1	-4701.13	-4684.67	32.9192	9.60717e-09	5.21365e-08	0.017	1	0.017	1	0.017	1	964.86	964.86	0.89774	0.03053	0.06937	0.00236
OTA107970	Deoxynucleoside kinase	-2183.35	-2173.46	19.7922	8.63339e-06	3.456e-05	0.03281	1	0.03281	1	0.03281	1	979.07	979.07	0.45805	0.05506	0.43464	0.05225
OTA103680	RPS14	-576.413	-591.102	29.3773	5.95717e-08	2.9826e-07	0.01939	1	0.01939	1	0.01939	1	999	999	0.91088	0	0.08912	0
OTA105170	SLC25A48	-2353.08	-2388.42	70.6778	4.20592e-17	4.65989e-16	0.13551	1	0.13551	1	0.13551	1	250.169	250.169	0.77517	0.13172	0.07959	0.01352
OTA097030	PYROXD2	-3179.34	-3268.11	177.548	1.66236e-40	1.08785e-38	0.03993	1	0.03993	1	0.03993	1	760.09	760.09	0.62336	0.09374	0.24592	0.03698
OTA106650	WWC1	-7450.71	-7426.74	47.9481	4.37652e-12	3.14492e-11	0.05093	1	0.05093	1	0.05093	1	952.981	952.981	0.87884	0.04949	0.06785	0.00382
OTA107870	MYOZ3	-2507.65	-2497.97	19.3618	1.08152e-05	4.263e-05	0.102	1	0.102	1	0.102	1	954.689	954.689	0	0	0.79984	0.20016
OTA105710	NRG2	-2965.01	-2979.84	29.6703	5.12138e-08	2.58101e-07	0	1	0	1	0	1	999	999	0.78526	0.15957	0.04585	0.00932
OTA107610	DDX46	-634.81	-626.947	15.7253	7.32362e-05	0.00026053	0.00909	1	0.00909	1	0.00909	1	952.612	952.612	0.89639	0.02848	0.07282	0.00231
OTA041670	GLP1R	-1795.34	-1860.87	131.052	2.4121e-30	7.89677e-29	0.02097	1	0.02097	1	0.02097	1	998.999	998.999	0.69344	0.08687	0.19523	0.02446
OTA053890	KCNK17	-2097.22	-2148.92	103.411	2.72386e-24	5.5593e-23	0.06359	1	0.06359	1	0.06359	1	999	999	0.64174	0.24233	0.08416	0.03178
OTA101990	HMBS	-2416.68	-2478.55	123.758	9.51914e-29	2.71064e-27	0.03085	1	0.03085	1	0.03085	1	234.049	234.049	0.84321	0.05644	0.09406	0.0063
OTA053940	MCFD2	-1160.8	-1179.86	38.1162	6.66543e-10	3.9509e-09	0.02652	1	0.02652	1	0.02652	1	999	999	0.64847	0.1992	0.11653	0.0358
OTA048620	CMTR1	-4466.04	-4542.03	151.985	6.3852e-35	2.96424e-33	0.11254	1	0.11254	1	0.11254	1	999	999	0.6288	0.30398	0.04532	0.02191
OTA043590	PRPH2	-2716.65	-2744.86	56.4111	5.87966e-14	4.9951e-13	0.02848	1	0.02848	1	0.02848	1	999	999	0.90514	0.04233	0.05018	0.00235
OTA002190	CNN2	-1746.19	-1739.57	13.2316	0.000275272	0.00091194	0.01201	1	0.01201	1	0.01201	1	953.98	953.98	0.85382	0.0349	0.10691	0.00437
OTA072680	MCTS1	-1185.36	-1180.27	10.1863	0.00141485	0.00428926	0.00342	1	0.00342	1	0.00342	1	606.201	606.201	0.90992	0.02694	0.06132	0.00182
OTA076230	A-kinase anchor protein 17B-like	-2107.41	-2159.33	103.835	2.19898e-24	4.58733e-23	0.06678	1	0.06678	1	0.06678	1	999	999	0.37084	0.51519	0.0477	0.06627
OTA073320	ITGB1BP2	-2842.19	-2830.88	22.6233	1.97077e-06	8.38e-06	0.05435	1	0.05435	1	0.05435	1	952.475	952.475	0	0	0.77799	0.22201
OTA076330	SLAIN motif-containing family	-3700.07	-3691.44	17.2663	3.24898e-05	0.0001211	0.05113	1	0.05113	1	0.05113	1	958.705	958.705	0.63598	0.11902	0.20637	0.03862
OTA072400	wiskott-Aldrich syndrome protein family member 3-like	-2935.3	-2913.69	43.2266	4.87528e-11	3.20821e-10	0.01409	1	0.01409	1	0.01409	1	963.73	963.73	0.90705	0.02504	0.06609	0.00182
OTA073010	GPR50	-1727.7	-1706.95	41.4951	1.18168e-10	7.50655e-10	0.01955	1	0.01955	1	0.01955	1	966.631	966.631	0.90044	0.02902	0.06833	0.0022
OTA028760	HYAL3	-1322.63	-1315.77	13.7373	0.000210241	0.00070776	0.05326	1	0.05326	1	0.05326	1	957.973	957.973	0	0	0.83851	0.16149
OTA075930	TRMT2B	-2458.74	-2515.57	113.653	1.55247e-26	3.80912e-25	0.12641	1	0.12641	1	0.12641	1	954.876	954.876	0.70142	0.13452	0.13766	0.0264
OTA073810	UPF3B	-2386.29	-2365.62	41.3336	1.28343e-10	8.11768e-10	0.02466	1	0.02466	1	0.02466	1	960.47	960.47	0.84825	0.05781	0.08794	0.00599
OTA086890	SLC9A1	-4968.53	-5100.21	263.37	3.16264e-59	7.67434e-57	0.02241	1	0.02241	1	0.02241	1	999	999	0.84107	0.02765	0.1271	0.00418
OTA071210	PID1	-1387.17	-1430.16	85.9814	1.81638e-20	2.59105e-19	0.03132	1	0.03132	1	0.03132	1	999	999	0.84026	0.03538	0.11934	0.00502
OTA121800	AKAP8L	-4795.64	-4786.59	18.1113	2.08366e-05	7.974e-05	0.03949	1	0.03949	1	0.03949	1	952.633	952.633	0.90695	0.03367	0.05726	0.00213
OTA070260	PXYLP1	-3078.62	-3129.02	100.806	1.01433e-23	1.96693e-22	0.04479	1	0.04479	1	0.04479	1	133.327	133.327	0.91143	0.02844	0.05831	0.00182
OTA066620	SENP5	-4752.73	-4879.87	254.27	3.04474e-57	6.27547e-55	0	1	0	1	0	1	623.369	623.369	0.50049	0.37346	0.07218	0.05386
OTA066040	KLHL30	-2893.81	-2939.69	91.7705	9.73339e-22	1.6133e-20	0.03978	1	0.03978	1	0.03978	1	999	999	0.7677	0.06437	0.15494	0.01299
OTA071320	ILKAP	-1836.61	-1827.64	17.9521	2.26536e-05	8.646e-05	0.01937	1	0.01937	1	0.01937	1	951.428	951.428	0.82569	0.05618	0.11061	0.00753
OTA096900	C10orf76	-3860.1	-3992.93	265.662	1.00071e-59	2.949e-57	0.00968	1	0.00968	1	0.00968	1	998.999	998.999	0.89267	0.00535	0.10137	0.00061
OTA070330	FAM124B	-904.617	-899.385	10.4647	0.0012168	0.00372462	0.0733	1	0.0733	1	0.0733	1	951.415	951.415	0	0	0.97188	0.02812
OTA067090	PLSCR1	-2250.33	-2244.23	12.1903	0.000480392	0.00155552	0.05415	1	0.05415	1	0.05415	1	951.428	951.428	0.63275	0.23064	0.10012	0.03649
OTA066600	MRPL44	-2982.02	-2970.04	23.9477	9.89888e-07	4.37e-06	0.0407	1	0.0407	1	0.0407	1	952.028	952.028	0	0	0.82869	0.17131
OTA156540	SERBP1	-1936.23	-1931.85	8.77178	0.00305927	0.00883174	0.00335	1	0.00335	1	0.00335	1	388.414	388.414	0.84893	0.05356	0.09172	0.00579
OTA160980	FAM163A	-1416.37	-1437.02	41.3087	1.2999e-10	8.23187e-10	0.0878	1	0.0878	1	0.0878	1	77.3315	77.3315	0.85267	0.05435	0.08741	0.00557
OTA161220	TADA1	-2532.43	-2575.79	86.723	1.24834e-20	1.82359e-19	0.01109	1	0.01109	1	0.01109	1	999	999	0.9095	0.01715	0.07199	0.00136
OTA157100	METTL11B	-1923.66	-1910.45	26.4216	2.74451e-07	1.29e-06	0.03595	1	0.03595	1	0.03595	1	954.978	954.978	0.87797	0.04291	0.07544	0.00369
OTA162630	CDC20	-3922.36	-3909.3	26.1167	3.21397e-07	1.49e-06	0.0632	1	0.0632	1	0.0632	1	951.428	951.428	0.79739	0.0853	0.10597	0.01134
OTA162680	MED8	-1369.61	-1360.34	18.5439	1.66033e-05	6.411e-05	0.01609	1	0.01609	1	0.01609	1	954.49	954.49	0.62056	0.24563	0.09586	0.03794
OTA160900	HYI	-1639.46	-1667.6	56.2653	6.3323e-14	5.34438e-13	0.0827	1	0.0827	1	0.0827	1	366.945	366.945	0.86487	0.0314	0.1001	0.00363
OTA162960	LHX8	-2398.02	-2436.79	77.5405	1.30031e-18	1.63136e-17	0.00707	1	0.00707	1	0.00707	1	886.48	886.48	0.84048	0.08789	0.06485	0.00678
OTA229630	CYP27A1	-2567.03	-2559.54	14.9816	0.000108565	0.00038234	0.01916	1	0.01916	1	0.01916	1	193.49	193.49	0.89353	0.04226	0.06132	0.0029
OTA195140	ZDHHC20	-1443.42	-1438.73	9.36493	0.00221176	0.00649535	0.05562	1	0.05562	1	0.05562	1	952.292	952.292	0	0	0.9472	0.0528
OTA218990	protein C11orf70 homolog	-1229.74	-1254.68	49.8781	1.63602e-12	1.20479e-11	0.05085	1	0.05085	1	0.05085	1	999	999	0.71701	0.15756	0.10283	0.0226
OTA228810	CTDSP1	-1747.26	-1741.56	11.4059	0.0007321	0.00230697	0.01232	1	0.01232	1	0.01232	1	951.417	951.417	0	0	0.95406	0.04594
OTA215060	ELMOD1	-1621.63	-1613.82	15.6253	7.72159e-05	0.00027453	0.01862	1	0.01862	1	0.01862	1	955.933	955.933	0.88602	0.04042	0.07035	0.00321
OTA218180	ACAT1	-1079.5	-1074.42	10.1604	0.00143487	0.00434032	0.02212	1	0.02212	1	0.02212	1	649.731	649.731	0.53439	0.22251	0.17163	0.07146
OTA078130	PLIN1	-4285.03	-4256.2	57.6536	3.12589e-14	2.73203e-13	0.07484	1	0.07484	1	0.07484	1	668.723	668.723	0	0	0.85524	0.14476
OTA081460	RSL24D1	-921.869	-943.56	43.3802	4.50719e-11	2.99839e-10	0.06416	1	0.06416	1	0.06416	1	469.812	469.812	0.66666	0.01332	0.31375	0.00627
OTA083110	PGPEP1L	-1421.04	-1448.71	55.3443	1.01164e-13	8.29003e-13	0.09969	1	0.09969	1	0.09969	1	999	999	0.75674	0.12363	0.10283	0.0168
OTA082580	ZWILCH	-3788.93	-3851.86	125.864	3.29214e-29	9.98757e-28	0.15403	1	0.15403	1	0.15403	1	999	999	0.64197	0.30216	0.03799	0.01788
OTA079850	FAH	-3194.33	-3254.03	119.385	8.62561e-28	2.32875e-26	0.02015	1	0.02015	1	0.02015	1	999	999	0.88048	0.06092	0.05481	0.00379
OTA077790	ST8SIA2	-2859.55	-2945.12	171.128	4.1953e-39	2.58808e-37	0.01063	1	0.01063	1	0.01063	1	945.893	945.893	0.71638	0.05902	0.20751	0.0171
OTA080860	AGBL1	-1930.07	-1920.6	18.941	1.34826e-05	5.253e-05	0.03117	1	0.03117	1	0.03117	1	324.679	324.679	0	0	0.86495	0.13505
OTA079180	SLC24A1	-5989.27	-6121.67	264.795	1.54675e-59	4.26622e-57	0.06652	1	0.06652	1	0.06652	1	999	999	0.74149	0.15918	0.08177	0.01755
OTA077890	CLN6	-2002.61	-1995.16	14.9114	0.000112682	0.00039503	0.00481	1	0.00481	1	0.00481	1	951.428	951.428	0.858	0.04766	0.08937	0.00496
OTA081530	CORO2B	-3482.28	-3476.89	10.7801	0.00102595	0.00316588	0.00827	1	0.00827	1	0.00827	1	952.935	952.935	0	0	1	0
OTA158980	UAP1	-2639.26	-2682.85	87.1917	9.84959e-21	1.45238e-19	0.02125	1	0.02125	1	0.02125	1	234.323	234.323	0.88829	0.0349	0.07391	0.0029
OTA159440	LRRC8B	-5479.72	-5464.42	30.6046	3.16345e-08	1.63694e-07	0.05731	1	0.05731	1	0.05731	1	952.883	952.883	0.82247	0.08744	0.08143	0.00866
OTA160770	UCHL5	-1676.41	-1716.32	79.8151	4.11142e-19	5.35285e-18	0.01936	1	0.01936	1	0.01936	1	999	999	0.9417	0	0.0583	0
OTA010440	ZNF687	-5149.77	-5135.29	28.9705	7.3488e-08	3.64726e-07	0.01503	1	0.01503	1	0.01503	1	952.985	952.985	0	0	0.97681	0.02319
OTA160500	EPHX4	-1661.5	-1653.44	16.1171	5.95426e-05	0.00021454	0.03649	1	0.03649	1	0.03649	1	957.73	957.73	0.86974	0.03256	0.09417	0.00353
OTA163030	Domain of unknown function (DUF4596)	-1485.78	-1493.47	15.3856	8.7653e-05	0.00031026	0.10207	1	0.10207	1	0.10207	1	956.365	956.365	0.40761	0.06933	0.44703	0.07603
OTA162250	HMGCS2	-3218.45	-3211.85	13.1993	0.000280051	0.00092703	0.02182	1	0.02182	1	0.02182	1	749.63	749.63	0	0	0.92537	0.07463
OTA160820	TMED5	-1327.88	-1359.07	62.3821	2.82881e-15	2.6798e-14	0.00996	1	0.00996	1	0.00996	1	999	999	0.65251	0.15139	0.15917	0.03693
OTA160320	Retinol dehydrogenase 8-like	-1894.62	-1884.18	20.8707	4.91349e-06	2.015e-05	0.0197	1	0.0197	1	0.0197	1	953.385	953.385	0.88577	0.03701	0.07412	0.0031
OTA098050	BCCIP	-1775.14	-1801.87	53.4751	2.61892e-13	2.08419e-12	0.09327	1	0.09327	1	0.09327	1	955.047	955.047	0.86591	0.07785	0.05161	0.00464
OTA094270	UROS	-2244.13	-2236.78	14.7133	0.000125163	0.00043368	0.08653	1	0.08653	1	0.08653	1	962.179	962.179	0.72045	0.10352	0.15391	0.02212
OTA094710	INPP5A	-1143.73	-1159.58	31.6865	1.81178e-08	9.64228e-08	0.02235	1	0.02235	1	0.02235	1	962.405	962.405	0.89312	0	0.10688	0
OTA097320	TRUB1	-948.121	-958.239	20.2351	6.84836e-06	2.773e-05	0.07029	1	0.07029	1	0.07029	1	127.202	127.202	0.41432	0.02057	0.53838	0.02673
OTA091700	CALHM2	-1936.44	-1999.22	125.571	3.81607e-29	1.15119e-27	0.02198	1	0.02198	1	0.02198	1	999	999	0.81486	0.04523	0.13256	0.00736
OTA095580	SUFU	-2646.14	-2717.91	143.529	4.50481e-33	1.85787e-31	0.00752	1	0.00752	1	0.00752	1	651.327	651.327	0.94546	0	0.05454	0
OTA094600	SFR1	-1401.07	-1420.1	38.0599	6.86055e-10	4.05182e-09	0.12983	1	0.12983	1	0.12983	1	839.304	839.304	0.64524	0.28357	0.04946	0.02173
OTA047650	HADHB	-2346.2	-2338.99	14.4212	0.000146145	0.00050148	0.03664	1	0.03664	1	0.03664	1	955.274	955.274	0.90479	0.02438	0.06897	0.00186
OTA094020	IKZF5	-513.581	-520.881	14.6003	0.000132894	0.0004595	0.01013	1	0.01013	1	0.01013	1	36.9462	36.9462	0.91867	0	0.08133	0
OTA093940	BAG3	-4019.45	-4004.43	30.0495	4.21153e-08	2.14321e-07	0.12803	1	0.12803	1	0.12803	1	955.836	955.836	0.42266	0.20419	0.2516	0.12155
OTA093090	NSMCE4A	-1012.28	-999.125	26.3046	2.91596e-07	1.37e-06	0.03211	1	0.03211	1	0.03211	1	957.197	957.197	0.57121	0.23884	0.13395	0.05601
OTA098690	CDHR1	-5286.16	-5408.07	243.836	5.73137e-55	1.02856e-52	0.01646	1	0.01646	1	0.01646	1	456.57	456.57	0.85207	0.07173	0.07028	0.00592
OTA153530	CLPS	-1247.59	-1254.83	14.4778	0.00014182	0.00048855	0.10708	1	0.10708	1	0.10708	1	140.675	140.675	0.82687	0.1105	0.05525	0.00738
OTA092030	USP54	-1712.31	-1705.55	13.5112	0.000237146	0.00079422	0	1	0	1	0	1	951.428	951.428	0.90013	0.02714	0.0706	0.00213
OTA095510	GHITM	-3124.47	-3219.61	190.274	2.77036e-43	2.15778e-41	0.04858	1	0.04858	1	0.04858	1	999	999	0.7979	0.08067	0.11028	0.01115
OTA096620	PPIF	-943.042	-935.167	15.7515	7.22291e-05	0.00025741	0.01108	1	0.01108	1	0.01108	1	951.429	951.429	0.88895	0.03096	0.07739	0.0027
OTA102480	PKNOX2	-1614.06	-1605.58	16.9578	3.82191e-05	0.00014056	0.00531	1	0.00531	1	0.00531	1	953.388	953.388	0.88166	0.05772	0.05689	0.00372
OTA096340	TMEM26	-1412.24	-1401.1	22.2748	2.36288e-06	9.97e-06	0.03799	1	0.03799	1	0.03799	1	957.776	957.776	0.68223	0.1392	0.14831	0.03026
OTA119840	FRMD3	-3400.28	-3385.2	30.1699	3.95812e-08	2.02342e-07	0.04399	1	0.04399	1	0.04399	1	953.372	953.372	0.87429	0.04978	0.07183	0.00409
OTA116250	S1PR3	-2746.75	-2739.87	13.7606	0.000207644	0.00070217	0.0391	1	0.0391	1	0.0391	1	970.177	970.177	0.83265	0.07848	0.08121	0.00765
OTA113620	Cryptic protein-like	-2352.14	-2406.64	108.994	1.62803e-25	3.75956e-24	0.11062	1	0.11062	1	0.11062	1	999	999	0.53494	0.23579	0.15913	0.07014
OTA114860	TRPM6	-12950	-12916.6	66.7525	3.07832e-16	3.14755e-15	0.05824	1	0.05824	1	0.05824	1	955.91	955.91	0.31323	0.09647	0.4513	0.139
OTA227950	RPL37A	-357.884	-369.212	22.6552	1.93834e-06	8.27e-06	0	1	0	1	0	1	78.3241	78.3241	0.59926	0	0.40074	0
OTA230760	ORC4	-3681.78	-3666.65	30.2452	3.80724e-08	1.95161e-07	0.05575	1	0.05575	1	0.05575	1	622.109	622.109	0	0	0.93147	0.06853
OTA230840	R3HDM1	-4754.48	-4863.52	218.093	2.3575e-49	3.04484e-47	0.04277	1	0.04277	1	0.04277	1	999	999	0.82169	0.11734	0.05335	0.00762
OTA229690	ACMSD	-953.983	-948.995	9.9754	0.00158646	0.00477257	0.00085	1	0.00085	1	0.00085	1	933.98	933.98	0	0	0.83696	0.16304
OTA230730	SLC12A8	-2605.69	-2651.18	90.9719	1.45726e-21	2.37313e-20	0.03278	1	0.03278	1	0.03278	1	999	999	0.90299	0.0461	0.04844	0.00247
OTA226830	HSPBAP1	-2378.63	-2415.01	72.7674	1.45869e-17	1.68845e-16	0.09659	1	0.09659	1	0.09659	1	953.263	953.263	0.83557	0.10204	0.0556	0.00679
OTA229600	SLC15A2	-1640.64	-1635.69	9.90843	0.00164523	0.0049465	0.02164	1	0.02164	1	0.02164	1	954.916	954.916	0.70703	0.13661	0.13105	0.02532
OTA232790	NIFK	-1684.75	-1723.86	78.2133	9.24955e-19	1.17146e-17	0.07087	1	0.07087	1	0.07087	1	999	999	0.72511	0.14051	0.11256	0.02181
OTA232490	Guanine nucleotide exchange factor for Rho/Rac/Cdc42-like GTPases	-2973.47	-2963.64	19.6647	9.2292e-06	3.682e-05	0.00836	1	0.00836	1	0.00836	1	951.428	951.428	0.92724	0.01658	0.05519	0.00099
OTA230330	TSN	-1085.03	-1100.49	30.9188	2.69059e-08	1.39873e-07	0.07111	1	0.07111	1	0.07111	1	169.583	169.583	0.79158	0.12095	0.07588	0.01159
OTA228430	CXCR4	-2554.24	-2527.2	54.0747	1.93014e-13	1.55023e-12	0.03815	1	0.03815	1	0.03815	1	958.594	958.594	0.87959	0.04075	0.07613	0.00353
OTA228770	MGAT5	-3710.26	-3800.82	181.114	2.76849e-41	1.97176e-39	0.01011	1	0.01011	1	0.01011	1	999	999	0.89618	0.03399	0.06728	0.00255
OTA229270	EPB41L5	-3406.77	-3396.86	19.8014	8.59195e-06	3.45e-05	0.00749	1	0.00749	1	0.00749	1	599.41	599.41	0.86834	0.05656	0.0705	0.00459
OTA128550	ANXA5	-2017.59	-2066.27	97.3588	5.78377e-23	1.07979e-21	0	1	0	1	0	1	999	999	0.7581	0.15232	0.0746	0.01499
OTA128830	BBS7	-5191.87	-5293.01	202.284	6.62739e-46	6.84315e-44	0.04983	1	0.04983	1	0.04983	1	527.874	527.874	0.85994	0.0825	0.05252	0.00504
OTA133450	COQ2	-2015.17	-2003.83	22.6869	1.90665e-06	8.15e-06	0.05613	1	0.05613	1	0.05613	1	951.661	951.661	0	0	0.91715	0.08285
OTA128340	IL15	-1327.92	-1335.07	14.304	0.000155537	0.00053184	0.13731	1	0.13731	1	0.13731	1	40.5679	40.5679	0.56601	0.34779	0.05339	0.03281
OTA133140	HHIP	-3887	-3975.98	177.966	1.34755e-40	8.98969e-39	0.00623	1	0.00623	1	0.00623	1	999	999	0.70627	0.09019	0.18049	0.02305
OTA125970	MTHFD2L	-1405.88	-1390.21	31.3291	2.17796e-08	1.15241e-07	0.04958	1	0.04958	1	0.04958	1	951.429	951.429	0.81434	0.06093	0.11605	0.00868
OTA132020	ZNF827	-2852.71	-2957.05	208.672	2.67668e-47	2.99045e-45	0.03403	1	0.03403	1	0.03403	1	999	999	0.49186	0.19209	0.22728	0.08877
OTA125560	RPL7L1	-1850.41	-1879.64	58.4554	2.07953e-14	1.85075e-13	0.07898	1	0.07898	1	0.07898	1	951.528	951.528	0.76427	0.16182	0.06099	0.01291
OTA122890	RNF150	-2201.46	-2236.65	70.3886	4.86998e-17	5.36168e-16	0.00177	1	0.00177	1	0.00177	1	999	999	0.84552	0.09829	0.05033	0.00585
OTA130560	NUDT6	-1708.59	-1744.86	72.5404	1.63645e-17	1.86526e-16	0.0718	1	0.0718	1	0.0718	1	701.774	701.774	0.85204	0.06817	0.07388	0.00591
OTA131540	LSM6	-567.768	-573.44	11.3427	0.000757463	0.00238213	0	1	0	1	0	1	950.016	950.016	0.89488	0	0.10512	0
OTA124100	COX18	-789.272	-812.361	46.1785	1.07954e-11	7.59606e-11	0.04603	1	0.04603	1	0.04603	1	384.088	384.088	0.78412	0.11678	0.08626	0.01285
OTA131910	MFSD8	-2992.21	-3039.06	93.7092	3.65464e-22	6.2014e-21	0.05052	1	0.05052	1	0.05052	1	999	999	0.79072	0.1385	0.06023	0.01055
OTA214570	HBP1	-3433.98	-3418.99	29.9647	4.39987e-08	2.23717e-07	0.04155	1	0.04155	1	0.04155	1	951.433	951.433	0.83601	0.08469	0.07201	0.00729
OTA208640	DNAJC2	-3582.45	-3568.9	27.1001	1.93186e-07	9.26535e-07	0.00706	1	0.00706	1	0.00706	1	954.756	954.756	0.91588	0.02723	0.05525	0.00164
OTA208890	PANX2	-4479.76	-4459.96	39.6023	3.11314e-10	1.8938e-09	0.0231	1	0.0231	1	0.0231	1	957.922	957.922	0.85257	0.06337	0.07824	0.00582
OTA211020	SUV39H2	-3111.71	-3212.7	201.965	7.78077e-46	7.30012e-44	0.05998	1	0.05998	1	0.05998	1	999	999	0.82861	0.08518	0.07818	0.00804
OTA215900	GRAMD4	-475.006	-469.171	11.6711	0.000634789	0.00201202	0	1	0	1	0	1	962.989	962.989	0.89195	0.04009	0.06504	0.00292
OTA022460	TSPAN4	-894.002	-930.502	72.9991	1.29709e-17	1.51615e-16	0.05176	1	0.05176	1	0.05176	1	932.834	932.834	0.87487	0	0.12513	0
OTA019260	GTF2H1	-1146.07	-1141.46	9.22777	0.00238372	0.00696573	0	1	0	1	0	1	29.7194	29.7194	0.50607	0.06096	0.38642	0.04655
OTA011690	TSG101	-2540.58	-2591.05	100.942	9.47251e-24	1.8618e-22	0.02281	1	0.02281	1	0.02281	1	306.928	306.928	0.81256	0.05148	0.12785	0.0081
OTA018890	CD59	-1121.01	-1147.07	52.1165	5.23027e-13	4.09726e-12	0.09264	1	0.09264	1	0.09264	1	489.923	489.923	0.56704	0.11172	0.26836	0.05288
OTA142430	KLHL10	-6404.42	-6394.86	19.1251	1.22426e-05	4.77e-05	0.09717	1	0.09717	1	0.09717	1	668.599	668.599	0.62343	0.12489	0.20967	0.04201
OTA014180	ABTB2	-5748.29	-5860.25	223.924	1.26062e-50	1.73401e-48	0.01258	1	0.01258	1	0.01258	1	999	999	0.90751	0.01104	0.08047	0.00098
OTA012730	DBX1	-2062.27	-2089.89	55.2307	1.07183e-13	8.73044e-13	0.04217	1	0.04217	1	0.04217	1	282.998	282.998	0.9085	0.02812	0.06147	0.0019
OTA025120	WT1	-1914.66	-1963.76	98.1911	3.79898e-23	7.16378e-22	0.01914	1	0.01914	1	0.01914	1	615.297	615.297	0.61816	0.174	0.16218	0.04565
OTA023310	EIF3M	-1921.33	-1958.4	74.1227	7.34104e-18	8.8608e-17	0.01283	1	0.01283	1	0.01283	1	616.968	616.968	0.92206	0.02105	0.05562	0.00127
OTA013670	DUSP8	-3132.02	-3187.09	110.154	9.06553e-26	2.15209e-24	0.02408	1	0.02408	1	0.02408	1	999	999	0.86494	0.05982	0.07038	0.00487
OTA014760	MYOD1	-1708.15	-1700.09	16.1323	5.90677e-05	0.00021329	0.01437	1	0.01437	1	0.01437	1	954.781	954.781	0.87398	0.0447	0.07737	0.00396
OTA142710	LEPREL4	-1797.91	-1793.16	9.48966	0.00206633	0.00611009	0.03883	1	0.03883	1	0.03883	1	958.123	958.123	0.83367	0.05956	0.09965	0.00712
OTA023410	CAT	-4524.7	-4503.03	43.3403	4.60017e-11	3.05331e-10	0.0261	1	0.0261	1	0.0261	1	959.002	959.002	0	0	0.90124	0.09876
OTA020950	FGF3	-2125.54	-2169.15	87.2308	9.65687e-21	1.42947e-19	0.09386	1	0.09386	1	0.09386	1	899.825	899.825	0.8056	0	0.1944	0
OTA012790	RAB3IL1	-3023.89	-3092.27	136.767	1.35625e-31	4.88252e-30	0.03884	1	0.03884	1	0.03884	1	305.811	305.811	0.84762	0.07286	0.07323	0.00629
OTA017310	RASSF7	-3377.95	-3432.7	109.51	1.25455e-25	2.93224e-24	0.05259	1	0.05259	1	0.05259	1	999	999	0.79378	0.13225	0.0634	0.01056
OTA226860	ASB1	-2363.05	-2386.97	47.8483	4.60502e-12	3.29859e-11	0.0238	1	0.0238	1	0.0238	1	999	999	0.81855	0.11675	0.05662	0.00808
OTA230080	DFNB59	-1058.37	-1087.23	57.7321	3.00358e-14	2.63528e-13	0.02519	1	0.02519	1	0.02519	1	242.845	242.845	0.83976	0.06647	0.08689	0.00688
OTA228590	PLEKHA3	-2150.85	-2197.32	92.948	5.36864e-22	8.97594e-21	0.02886	1	0.02886	1	0.02886	1	437.342	437.342	0.76993	0.12444	0.09094	0.0147
OTA232760	METTL8	-2141.39	-2176.93	71.0849	3.42184e-17	3.81617e-16	0.12141	1	0.12141	1	0.12141	1	999	999	0.65519	0.28331	0.04293	0.01857
OTA143660	TTC25	-4884.79	-4871.59	26.3872	2.79381e-07	1.31e-06	0.11695	1	0.11695	1	0.11695	1	953.062	953.062	0	0	0.75936	0.24064
OTA230130	GORASP2	-2397.82	-2461.37	127.092	1.77318e-29	5.45345e-28	0.0464	1	0.0464	1	0.0464	1	999	999	0.88202	0.04911	0.06523	0.00363
OTA226430	ACKR3	-2713.51	-2698.7	29.6188	5.25937e-08	2.64512e-07	0.01556	1	0.01556	1	0.01556	1	951.429	951.429	0.86126	0.02445	0.11113	0.00316
OTA226720	ACADL	-3284.87	-3258.09	53.5606	2.50744e-13	2.00054e-12	0.03917	1	0.03917	1	0.03917	1	956.614	956.614	0.64952	0.06451	0.26014	0.02584
OTA228600	IFIH1	-7762.77	-7969.56	413.576	6.10436e-92	5.03689e-89	0.08207	1	0.08207	1	0.08207	1	999	999	0.65122	0.21036	0.10462	0.0338
OTA227320	MREG	-1331.25	-1326.07	10.3497	0.00129496	0.0039487	0.0243	1	0.0243	1	0.0243	1	952.834	952.834	0.87753	0.07165	0.04698	0.00384
OTA196800	NAGA	-1772.45	-1763.41	18.0816	2.11641e-05	8.112e-05	0.02339	1	0.02339	1	0.02339	1	954.16	954.16	0	0	0.85769	0.14231
OTA198410	IFNG	-1833.81	-1902	136.386	1.64267e-31	5.83699e-30	0.06596	1	0.06596	1	0.06596	1	999	999	0.45947	0.33406	0.11955	0.08692
OTA217180	GNS	-3983.78	-3968.88	29.7895	4.81589e-08	2.43871e-07	0.00992	1	0.00992	1	0.00992	1	960.964	960.964	0.76479	0.10552	0.11396	0.01572
OTA196680	MDFIC	-1215.69	-1267.48	103.586	2.49273e-24	5.11453e-23	0.15554	1	0.15554	1	0.15554	1	999	999	0.60309	0.16022	0.18701	0.04968
OTA204910	TWF1	-2084.92	-2075.21	19.4153	1.05161e-05	4.152e-05	0.03286	1	0.03286	1	0.03286	1	957.467	957.467	0	0	0.96349	0.03651
OTA201380	DNAL4	-854.53	-874.256	39.4531	3.36027e-10	2.03702e-09	0.07974	1	0.07974	1	0.07974	1	954.838	954.838	0.91185	0	0.08815	0
OTA206390	PDGFB	-1781.97	-1776.41	11.1242	0.000852082	0.00266281	0.05841	1	0.05841	1	0.05841	1	956.703	956.703	0.78698	0.14148	0.06063	0.0109
OTA215310	SLC16A8	-3897.08	-3888.07	18.0181	2.18811e-05	8.356e-05	0.03022	1	0.03022	1	0.03022	1	734.417	734.417	0.8682	0.06264	0.06451	0.00465
OTA223890	Formation of mitochondrial complex V assembly factor 1 homolog	-1128.19	-1123.72	8.93405	0.00279904	0.00812084	0.02228	1	0.02228	1	0.02228	1	744.325	744.325	0.67026	0.2406	0.0656	0.02355
OTA218750	MFNG	-3544.6	-3535.03	19.1303	1.22092e-05	4.77e-05	0.07847	1	0.07847	1	0.07847	1	745.787	745.787	0	0	0.71405	0.28595
OTA203500	SSTR3	-3345.74	-3419.08	146.674	9.24843e-34	4.06272e-32	0.04147	1	0.04147	1	0.04147	1	404.936	404.936	0.84857	0.08367	0.06168	0.00608
OTA222590	Extracellular serine threonine protein kinase FAM20C-like	-3384.68	-3371.65	26.0624	3.30558e-07	1.53e-06	0.02945	1	0.02945	1	0.02945	1	955.867	955.867	0	0	0.88977	0.11023
OTA108170	FCHSD1	-3260.06	-3248.28	23.5541	1.2145e-06	5.3e-06	0.04207	1	0.04207	1	0.04207	1	957.039	957.039	0.86384	0.07791	0.05344	0.00482
OTA197400	RANGAP1	-3925.17	-3972.65	94.9603	1.94243e-22	3.42286e-21	0.0157	1	0.0157	1	0.0157	1	212.853	212.853	0.80882	0.13855	0.04493	0.0077
OTA209020	RPAP3	-5516.82	-5493.35	46.9409	7.31597e-12	5.19267e-11	0.05437	1	0.05437	1	0.05437	1	951.428	951.428	0.69396	0.16054	0.11817	0.02734
OTA202730	TAB1	-2846.76	-2936.69	179.867	5.18058e-41	3.62477e-39	0	1	0	1	0	1	416.004	416.004	0.80503	0.04405	0.14308	0.00783
OTA207280	MIEF1	-3337.41	-3322.6	29.6112	5.27985e-08	2.65195e-07	0.02409	1	0.02409	1	0.02409	1	951.427	951.427	0.88401	0.04997	0.06249	0.00353
OTA219960	ELFN2	-5142.6	-5119.43	46.3369	9.95731e-12	7.01721e-11	0.00732	1	0.00732	1	0.00732	1	956.048	956.048	0.93223	0.0134	0.0536	0.00077
OTA194310	FAM109B	-2147.41	-2138.39	18.0299	2.17459e-05	8.295e-05	0.04279	1	0.04279	1	0.04279	1	952.846	952.846	0.83645	0.08114	0.07512	0.00729
OTA200980	cytochrome P450	-4632.67	-4620.91	23.529	1.23046e-06	5.37e-06	0.00328	1	0.00328	1	0.00328	1	955.009	955.009	0	0	0.53986	0.46014
OTA203310	TMEM117	-2125.83	-2105.55	40.5727	1.89433e-10	1.17163e-09	0.03332	1	0.03332	1	0.03332	1	954.177	954.177	0.91972	0.02258	0.05632	0.00138
OTA208650	ARHGDIB	-1238.96	-1233.47	10.9723	0.000924843	0.00286924	0	1	0	1	0	1	953.035	953.035	0.87381	0.04168	0.08067	0.00385
OTA217660	RASSF8	-3163.74	-3133.64	60.1976	8.57984e-15	7.81973e-14	0.01007	1	0.01007	1	0.01007	1	312.581	312.581	0.89344	0.03014	0.07392	0.00249
OTA199600	RIBC2	-3163.33	-3208.93	91.2049	1.29538e-21	2.12983e-20	0.07836	1	0.07836	1	0.07836	1	999	999	0.56449	0.37512	0.03628	0.02411
OTA195840	CCDC91	-916.732	-928.975	24.486	7.4852e-07	3.35e-06	0.09204	1	0.09204	1	0.09204	1	999	999	0.65039	0.29054	0.04083	0.01824
OTA217550	TSPO	-1316.95	-1308.36	17.1785	3.4027e-05	0.00012612	0.15239	1	0.15239	1	0.15239	1	951.422	951.422	0.75351	0.10092	0.12837	0.01719
OTA141850	GSDMA	-1563.8	-1573.25	18.8967	1.37991e-05	5.365e-05	0.10181	1	0.10181	1	0.10181	1	999	999	0.35967	0.5483	0.03646	0.05558
OTA211530	TM7SF3	-3358.21	-3407.08	97.7375	4.77696e-23	8.97032e-22	0.0591	1	0.0591	1	0.0591	1	999	999	0.82539	0.11689	0.05055	0.00716
OTA210740	TMEM178B	-772.916	-798.345	50.8594	9.9225e-13	7.44649e-12	0	1	0	1	0	1	413.359	413.359	0.90991	0	0.09009	0
OTA202110	DENND2A	-6750.7	-6855.77	210.141	1.27943e-47	1.46795e-45	0.0456	1	0.0456	1	0.0456	1	999	999	0.83537	0.11445	0.04413	0.00605
OTA002650	LSM7	-924.626	-933.394	17.5353	2.8203e-05	0.00010584	0.00415	1	0.00415	1	0.00415	1	85.6075	85.6075	0.86005	0	0.13995	0
OTA192980	UBE3A	-5079.71	-5071.15	17.1246	3.50056e-05	0.0001296	0	1	0	1	0	1	828.969	828.969	0.86551	0.0489	0.08101	0.00458
OTA202980	DHRSX	-1595.52	-1589.67	11.687	0.000629366	0.00199454	0	1	0	1	0	1	843.137	843.137	0.47775	0.36792	0.08718	0.06714
OTA211330	TNFRSF1A	-3851.93	-3839.98	23.9151	1.00677e-06	4.45e-06	0.11934	1	0.11934	1	0.11934	1	950.466	950.466	0	0	0.65737	0.34263
OTA201590	GTF2E1	-1897.16	-1945.02	95.7128	1.32816e-22	2.38741e-21	0.02716	1	0.02716	1	0.02716	1	296.872	296.872	0.90009	0.00334	0.09621	0.00036
OTA198930	FAM162A	-1321.79	-1353.23	62.8823	2.1944e-15	2.09297e-14	0.05805	1	0.05805	1	0.05805	1	953.839	953.839	0.52347	0.36384	0.06648	0.04621
OTA006550	MTHFD2	-2181.33	-2175.1	12.4642	0.000414815	0.00135124	0.01	1	0.01	1	0.01	1	951.429	951.429	0.88935	0.02671	0.08149	0.00245
OTA200540	TMEM27	-809.856	-805.05	9.61267	0.0019324	0.00574143	0	1	0	1	0	1	951.427	951.427	0.60016	0.26825	0.09094	0.04065
OTA200170	ZRSR2	-2964.6	-3058.29	187.386	1.18313e-42	8.54693e-41	0.02065	1	0.02065	1	0.02065	1	983.345	983.345	0.5743	0.01847	0.39455	0.01269
OTA223010	TRAT1	-1357.49	-1379.23	43.4724	4.29979e-11	2.86801e-10	0.05895	1	0.05895	1	0.05895	1	234.706	234.706	0.53876	0.38398	0.04511	0.03215
OTA224130	GRPR	-1071.48	-1103.12	63.288	1.78593e-15	1.74709e-14	0.03892	1	0.03892	1	0.03892	1	337.539	337.539	0.78259	0.14143	0.06435	0.01163
OTA123340	LIAS	-2277.13	-2261.35	31.5638	1.92992e-08	1.02419e-07	0.01512	1	0.01512	1	0.01512	1	472.304	472.304	0.84886	0.04944	0.0961	0.0056
OTA132970	UBE2K	-444.075	-448.881	9.61169	0.00193343	0.00574143	0	1	0	1	0	1	438.757	438.757	0.81563	0.05652	0.11956	0.00829
OTA126460	COMMD8	-1129.68	-1143.74	28.1066	1.14816e-07	5.6188e-07	0.03666	1	0.03666	1	0.03666	1	999	999	0.76423	0.18049	0.04472	0.01056
OTA131530	LRRC66	-2324.51	-2316.93	15.1564	9.89631e-05	0.00034845	0	1	0	1	0	1	954.258	954.258	0.332	0.60866	0.02094	0.0384
OTA132070	GALNT7	-2671.1	-2655.11	31.9844	1.55412e-08	8.30004e-08	0.0123	1	0.0123	1	0.0123	1	982.442	982.442	0.88399	0.05414	0.05831	0.00357
OTA128780	PHOX2B	-988.41	-983.977	8.86599	0.00290533	0.00841655	0	1	0	1	0	1	987.826	987.826	0.89081	0.02818	0.07852	0.00248
OTA130110	RAB11FIP5	-4322.96	-4315.09	15.7408	7.264e-05	0.00025862	0.06037	1	0.06037	1	0.06037	1	955.459	955.459	0	0	0.94051	0.05949
OTA110980	DCAF12	-1982.13	-2042.25	120.226	5.64563e-28	1.54481e-26	0.0484	1	0.0484	1	0.0484	1	999	999	0.91857	0	0.08143	0
OTA131550	CASP3	-1887.2	-1865.85	42.6999	6.38165e-11	4.16121e-10	0.06199	1	0.06199	1	0.06199	1	951.429	951.429	0.84494	0.04663	0.10276	0.00567
OTA130850	NIPAL1	-3249.87	-3245.45	8.83924	0.00294821	0.00853514	0.0723	1	0.0723	1	0.0723	1	519.438	519.438	0	0	0.78309	0.21691
OTA127500	VEGFC	-2327.06	-2319.88	14.3644	0.00015062	0.00051736	0.03736	1	0.03736	1	0.03736	1	951.44	951.44	0.87289	0.06535	0.05746	0.0043
OTA130940	GRXCR1	-1449.06	-1483.05	67.9911	1.64236e-16	1.71415e-15	0.00329	1	0.00329	1	0.00329	1	663.184	663.184	0.6254	0.07547	0.26693	0.03221
OTA131370	VPS37A	-2401.03	-2456.7	111.33	5.00939e-26	1.20961e-24	0.0884	1	0.0884	1	0.0884	1	999	999	0.87168	0.0617	0.06222	0.0044
OTA125470	CYP26B1	-2375.49	-2370.1	10.7848	0.00102334	0.00315898	0.00846	1	0.00846	1	0.00846	1	951.402	951.402	0	0	0.98985	0.01015
OTA134230	HTRA3	-1728.57	-1722.18	12.7809	0.00035017	0.00114683	0.0181	1	0.0181	1	0.0181	1	952.527	952.527	0.94104	0.00858	0.04993	0.00046
OTA132870	GFRA4	-2622.82	-2666.71	87.7836	7.30217e-21	1.09596e-19	0.02592	1	0.02592	1	0.02592	1	994.795	994.795	0.81218	0.07048	0.10797	0.00937
OTA127290	RPIA	-1529.69	-1525.22	8.94334	0.00278484	0.0080859	0.02201	1	0.02201	1	0.02201	1	950.465	950.465	0.74082	0.10446	0.1356	0.01912
OTA123180	DCTD	-1016.68	-1010.82	11.7086	0.000622119	0.0019769	0.0552	1	0.0552	1	0.0552	1	807.937	807.937	0.90603	0.02745	0.06457	0.00196
OTA132880	SRD5A3	-1808.33	-1848.09	79.5179	4.7788e-19	6.20588e-18	0.00418	1	0.00418	1	0.00418	1	916.505	916.505	0.87892	0.06457	0.05264	0.00387
OTA126280	FIP1L1	-3310.23	-3411.23	201.997	7.65875e-46	7.30012e-44	0.0534	1	0.0534	1	0.0534	1	894.522	894.522	0.57807	0.06003	0.32785	0.03405
OTA020500	CRY2	-3546.83	-3541.15	11.3723	0.000745463	0.00234615	0.01136	1	0.01136	1	0.01136	1	953.653	953.653	0.88098	0.03509	0.08072	0.00322
OTA025150	VASH1	-1853.02	-1903.47	100.913	9.61234e-24	1.88037e-22	0	1	0	1	0	1	791.535	791.535	0.84741	0.09088	0.05574	0.00598
OTA017820	RTN1	-3241.61	-3221.38	40.477	1.98948e-10	1.23177e-09	0.06063	1	0.06063	1	0.06063	1	570.219	570.219	0	0	0.81859	0.18141
OTA018770	SCFD1	-866.181	-889.164	45.9658	1.20338e-11	8.39715e-11	0.01221	1	0.01221	1	0.01221	1	999	999	0.75924	0.0594	0.1682	0.01316
OTA023450	FAM180B	-2020.73	-2054.93	68.393	1.33952e-16	1.40772e-15	0.09528	1	0.09528	1	0.09528	1	999	999	0.56081	0.32796	0.07018	0.04104
OTA019550	KIAA0247	-2130.4	-2117.03	26.7362	2.33211e-07	1.1e-06	0.05012	1	0.05012	1	0.05012	1	952.783	952.783	0.74289	0.0772	0.16297	0.01694
OTA019020	SYT16	-2502.26	-2563.79	123.059	1.35377e-28	3.76595e-27	0.04538	1	0.04538	1	0.04538	1	238.213	238.213	0.63043	0.27964	0.0623	0.02763
OTA017540	CREB3L1	-3019.19	-3005.42	27.5409	1.53809e-07	7.44502e-07	0.05128	1	0.05128	1	0.05128	1	956.039	956.039	0.64325	0.08179	0.24394	0.03102
OTA013530	PNN	-5936.38	-6153.14	433.522	2.78226e-96	2.86938e-93	0.00301	1	0.00301	1	0.00301	1	454.738	454.738	0.56859	0.22496	0.14792	0.05852
OTA015350	BDKRB1	-3676.9	-3687.06	20.3183	6.55716e-06	2.663e-05	0.09397	1	0.09397	1	0.09397	1	67.3979	67.3979	0.55362	0.3948	0.03011	0.02147
OTA022630	TMX1	-870.267	-861.218	18.0968	2.09954e-05	8.043e-05	0.07468	1	0.07468	1	0.07468	1	954.283	954.283	0.59632	0.20629	0.14666	0.05073
OTA015290	SERTA motif	-2095.59	-2087.79	15.6016	7.819e-05	0.00027761	0.0285	1	0.0285	1	0.0285	1	951.428	951.428	0.77163	0.1026	0.11101	0.01476
OTA174340	WDR37	-902.007	-894.363	15.2879	9.23045e-05	0.0003257	0	1	0	1	0	1	953.756	953.756	0.81795	0.0813	0.09164	0.00911
OTA071440	SLC12A9	-4193.16	-4325.08	263.825	2.51632e-59	6.50255e-57	0.01155	1	0.01155	1	0.01155	1	999	999	0.79292	0.05178	0.14578	0.00952
OTA177750	SGCE	-2601.99	-2664.49	124.998	5.09385e-29	1.51184e-27	0.01291	1	0.01291	1	0.01291	1	303.797	303.797	0.9095	0.00507	0.08497	0.00047
OTA005780	ZMYND12	-943.618	-953.793	20.3504	6.44784e-06	2.621e-05	0.10376	1	0.10376	1	0.10376	1	999	999	0.59368	0.30065	0.07015	0.03552
OTA186320	XCR1	-3157.4	-3203	91.2037	1.29616e-21	2.12983e-20	0.04556	1	0.04556	1	0.04556	1	999	999	0.59205	0.34185	0.0419	0.02419
OTA005820	Plays a major role in tight junction-specific obliteration of the intercellular space, through calcium- independent cell-adhesion activity	-1329.52	-1321.49	16.065	6.12041e-05	0.00022048	0.03985	1	0.03985	1	0.03985	1	953.332	953.332	0.88419	0.0298	0.08321	0.0028
OTA166760	PLCD1	-4049.11	-4033.46	31.3144	2.19442e-08	1.15622e-07	0.03889	1	0.03889	1	0.03889	1	952.461	952.461	0.88192	0.0617	0.05269	0.00369
OTA173220	PDSS1	-2501.23	-2572.57	142.668	6.94579e-33	2.81311e-31	0.03123	1	0.03123	1	0.03123	1	999	999	0.86099	0.05396	0.08003	0.00502
OTA165560	RHEB	-751.253	-770.202	37.8976	7.45558e-10	4.39363e-09	0	1	0	1	0	1	813.533	813.533	0.88326	0.03856	0.07491	0.00327
OTA184140	TMIE	-897.379	-925.477	56.1949	6.56303e-14	5.5048e-13	0.00347	1	0.00347	1	0.00347	1	778.581	778.581	0.54493	0.05359	0.36554	0.03595
OTA173920	RBM48	-2530.67	-2587.65	113.948	1.33784e-26	3.33273e-25	0.06472	1	0.06472	1	0.06472	1	999	999	0.55779	0.36005	0.04993	0.03223
OTA163780	FAM188A	-1708.8	-1734.65	51.7059	6.44687e-13	4.96818e-12	0.02686	1	0.02686	1	0.02686	1	999	999	0.93442	0.0145	0.05029	0.00078
OTA176340	SEC22C	-528.835	-539.659	21.6488	3.27413e-06	1.361e-05	0.06247	1	0.06247	1	0.06247	1	88.2605	88.2605	0.82601	0.07545	0.09029	0.00825
OTA061510	POU domain class 5 transcription factor	-918.406	-926.894	16.9761	3.78542e-05	0.00013958	0.02458	1	0.02458	1	0.02458	1	109.175	109.175	0.57881	0.01983	0.38806	0.0133
OTA168270	UBA5	-897.042	-892.258	9.56807	0.00197991	0.00587258	0.0049	1	0.0049	1	0.0049	1	960.588	960.588	0.83971	0.05441	0.09943	0.00644
OTA171470	GARS	-4595.77	-4569.9	51.7393	6.33801e-13	4.89258e-12	0.01297	1	0.01297	1	0.01297	1	962.977	962.977	0.84039	0.047	0.10665	0.00596
OTA078430	ZNF609	-5126.71	-5108.85	35.7281	2.26869e-09	1.30166e-08	0.02457	1	0.02457	1	0.02457	1	964.364	964.364	0	0	0.97342	0.02658
OTA165250	EXOG	-2597.06	-2653.13	112.134	3.33904e-26	8.15948e-25	0.04509	1	0.04509	1	0.04509	1	963.146	963.146	0.83724	0.09764	0.05832	0.0068
OTA184470	CMTM7	-479.139	-473.958	10.363	0.00128565	0.00392706	0.05387	1	0.05387	1	0.05387	1	965.792	965.792	0.69143	0.22613	0.06213	0.02032
OTA179080	MEOX2	-981.856	-1007.12	50.5289	1.17424e-12	8.75084e-12	0.01139	1	0.01139	1	0.01139	1	902.138	902.138	0.91702	0	0.08298	0
OTA220100	RCAN1	-1790.38	-1796.31	11.8481	0.000577193	0.00184667	0.02798	1	0.02798	1	0.02798	1	951.119	951.119	0.8505	0.08221	0.06136	0.00593
OTA210030	KCNE2	-1050.05	-1041.82	16.4705	4.94122e-05	0.00017985	0.07002	1	0.07002	1	0.07002	1	952.863	952.863	0.70951	0.11331	0.15279	0.0244
OTA200040	CLDN17	-1752.26	-1746.03	12.4496	0.000418073	0.00135993	0.08034	1	0.08034	1	0.08034	1	951.43	951.43	0.64558	0.1345	0.182	0.03792
OTA219760	NHLRC3	-2379.16	-2371.42	15.4757	8.35708e-05	0.00029601	4e-05	1	4e-05	1	4e-05	1	951.426	951.426	0.63258	0.25762	0.07802	0.03177
OTA205520	SERPINE3	-3998.48	-3974.53	47.9015	4.48181e-12	3.21113e-11	0.13524	1	0.13524	1	0.13524	1	950.675	950.675	0	0	0.76215	0.23785
OTA193100	NXPE3	-4327.47	-4323.07	8.79814	0.00301537	0.0087108	0.09299	1	0.09299	1	0.09299	1	969.169	969.169	0	0	0.91448	0.08552
OTA009130	ILF2	-2706.07	-2694.22	23.6986	1.12663e-06	4.96e-06	0.00187	1	0.00187	1	0.00187	1	426.383	426.383	0.9078	0.00534	0.08635	0.00051
OTA195870	SLC35A5	-1621.24	-1649.27	56.0636	7.01632e-14	5.86696e-13	0.03564	1	0.03564	1	0.03564	1	999	999	0.85737	0.08147	0.05585	0.00531
OTA208350	ABCC4	-5139.46	-5253.87	228.808	1.08472e-51	1.65144e-49	0.0535	1	0.0535	1	0.0535	1	999	999	0.82444	0.09567	0.07158	0.00831
OTA208230	CLYBL	-1535.92	-1588.51	105.174	1.11892e-24	2.39587e-23	0.07108	1	0.07108	1	0.07108	1	426.075	426.075	0.7973	0.06086	0.13178	0.01006
OTA206620	SAMSN1	-2680.13	-2673.57	13.1198	0.000292187	0.00096521	0.06242	1	0.06242	1	0.06242	1	442.12	442.12	0.82705	0.1098	0.05574	0.0074
OTA200550	EVA1C	-1162.71	-1202.35	79.2701	5.41735e-19	6.99282e-18	0.11769	1	0.11769	1	0.11769	1	999	999	0.573	0.19418	0.17389	0.05893
OTA192460	protein C21orf59 homolog	-692.299	-705.066	25.5331	4.34858e-07	1.98e-06	0.04939	1	0.04939	1	0.04939	1	952.735	952.735	0.7701	0.06741	0.14941	0.01308
OTA222030	OLIG2	-628.415	-623.684	9.46256	0.00209709	0.0061929	0.00314	1	0.00314	1	0.00314	1	954.185	954.185	0.73104	0.00689	0.25962	0.00245
OTA215000	IL10RB	-1553.36	-1581.9	57.0896	4.16406e-14	3.58559e-13	0.08984	1	0.08984	1	0.08984	1	957.055	957.055	0.61249	0.25674	0.09215	0.03863
OTA008370	ZMAT4	-1693.09	-1685.16	15.8719	6.77787e-05	0.00024299	0.01986	1	0.01986	1	0.01986	1	959.345	959.345	0.75754	0.09264	0.13349	0.01633
OTA212360	MRPS6	-865.607	-882.279	33.3432	7.72467e-09	4.22703e-08	0.10468	1	0.10468	1	0.10468	1	753.142	753.142	0.67709	0.12834	0.16357	0.031
OTA218890	DNAJC28	-3654.59	-3695.51	81.8418	1.47431e-19	1.95776e-18	0.05749	1	0.05749	1	0.05749	1	999	999	0.76816	0.17906	0.0428	0.00998
OTA196890	Developmental protein	-1233.1	-1262.72	59.2341	1.3999e-14	1.2538e-13	0.12152	1	0.12152	1	0.12152	1	999	999	0.77184	0.14786	0.0674	0.01291
OTA201210	SPRYD7	-1388.41	-1436.98	97.1268	6.50262e-23	1.19271e-21	0.04887	1	0.04887	1	0.04887	1	408.936	408.936	0.81912	0.02952	0.1461	0.00526
OTA214960	HTR1F	-2580.39	-2575.58	9.623	0.00192155	0.00572523	0.02419	1	0.02419	1	0.02419	1	949.423	949.423	0	0	0.93336	0.06664
OTA212790	GPR89B	-1772.46	-1741.79	61.3416	4.79836e-15	4.46335e-14	0	1	0	1	0	1	950.554	950.554	0.9198	0.02405	0.05472	0.00143
OTA198560	TMEM255B	-1624.45	-1610.84	27.2317	1.80471e-07	8.6614e-07	0.04812	1	0.04812	1	0.04812	1	743.556	743.556	0.86332	0.07828	0.05354	0.00485
OTA198870	IL1R2	-3143.25	-3128.43	29.6283	5.23362e-08	2.63324e-07	0.12098	1	0.12098	1	0.12098	1	762.451	762.451	0	0	0.73259	0.26741
OTA201450	CNOT11	-1629.2	-1673.86	89.3217	3.35559e-21	5.21507e-20	0.00577	1	0.00577	1	0.00577	1	441.002	441.002	0.85947	0	0.14053	0
OTA219460	Protein component of the very low density lipoprotein (VLDL) of egg-laying females. Potent lipoprotein lipase inhibitor, preventing the loss of triglycerides from VLDL on their way from the liver to the growing oocytes	-1218.26	-1262.28	88.0411	6.41081e-21	9.72953e-20	0	1	0	1	0	1	999	999	0	0.72823	0	0.27177
OTA222530	Fatty acid amide hydrolase-like	-3789.17	-3913.94	249.55	3.25468e-56	6.3895e-54	0.0612	1	0.0612	1	0.0612	1	999	999	0.74002	0.11832	0.12213	0.01953
OTA195240	TMEM30C	-2234.97	-2279.55	89.1551	3.65039e-21	5.64397e-20	0.07924	1	0.07924	1	0.07924	1	952.056	952.056	0.73263	0.14506	0.1021	0.02022
OTA195880	BOC	-8259.88	-8223.46	72.8426	1.4041e-17	1.62818e-16	0.05201	1	0.05201	1	0.05201	1	959.066	959.066	0	0	0.93305	0.06695
OTA215780	ADAMTS5	-3654.63	-3726.14	143.02	5.82022e-33	2.37905e-31	0.00977	1	0.00977	1	0.00977	1	275.095	275.095	0.88755	0.02303	0.08716	0.00226
OTA195030	N6AMT1	-1333.73	-1374.2	80.9513	2.31349e-19	3.03728e-18	0.06479	1	0.06479	1	0.06479	1	999	999	0.60777	0.07318	0.28476	0.03429
OTA202230	TEX30	-1474.57	-1527.25	105.361	1.01803e-24	2.19332e-23	0.06389	1	0.06389	1	0.06389	1	949.131	949.131	0.72306	0.07746	0.18018	0.0193
OTA142120	SMARCE1	-2983.02	-2977.52	10.987	0.000917538	0.00284967	0.00592	1	0.00592	1	0.00592	1	965.698	965.698	0.82167	0.06038	0.10987	0.00807
OTA042980	MTFR2	-3080.43	-3072.42	16.0206	6.26569e-05	0.00022549	0.12286	1	0.12286	1	0.12286	1	850.1	850.1	0	0	0.75189	0.24811
OTA049880	AIG1	-1563.08	-1552.58	21.0078	4.57413e-06	1.881e-05	0.05666	1	0.05666	1	0.05666	1	951.428	951.428	0.79302	0.09205	0.10297	0.01195
OTA050830	RDH14	-1833.71	-1812.44	42.539	6.92881e-11	4.5057e-10	0.0198	1	0.0198	1	0.0198	1	953.124	953.124	0.77614	0.11373	0.09605	0.01408
OTA054180	ASF1A	-1266.56	-1259.16	14.787	0.000120362	0.00041738	0	1	0	1	0	1	183.544	183.544	0.76452	0.09174	0.12834	0.0154
OTA055840	ATP6V1C2	-2030.84	-2016.57	28.5546	9.10941e-08	4.48825e-07	0.0484	1	0.0484	1	0.0484	1	951.43	951.43	0.90649	0.02442	0.06728	0.00181
OTA057920	TMEM242	-1029.89	-1043.6	27.4267	1.63162e-07	7.8617e-07	0.04251	1	0.04251	1	0.04251	1	478.203	478.203	0.53752	0.20365	0.18772	0.07112
OTA048040	AGT	-5166.09	-5143.92	44.3403	2.75979e-11	1.86496e-10	0.16546	1	0.16546	1	0.16546	1	950.878	950.878	0	0	0.70073	0.29927
OTA058480	PDSS2	-1675.18	-1669.98	10.3952	0.0012634	0.00385968	0.03104	1	0.03104	1	0.03104	1	938.105	938.105	0	0	0.95866	0.04134
OTA048070	HECA	-3040.01	-3096.86	113.693	1.52164e-26	3.75777e-25	0.01342	1	0.01342	1	0.01342	1	939.127	939.127	0.89896	0.01675	0.08274	0.00154
OTA053880	SEC63	-3852.77	-3832.97	39.6026	3.11266e-10	1.8938e-09	0.01131	1	0.01131	1	0.01131	1	951.422	951.422	0.90699	0.04144	0.04932	0.00225
OTA059880	PRDM1	-5287.83	-5423.52	271.389	5.65248e-61	1.79435e-58	0.02677	1	0.02677	1	0.02677	1	999	999	0.88934	0.04644	0.06103	0.00319
OTA043080	QRSL1	-3021.03	-3069.63	97.2039	6.25444e-23	1.15712e-21	0.03661	1	0.03661	1	0.03661	1	547.457	547.457	0.82193	0.1176	0.0529	0.00757
OTA051890	UST	-1110.06	-1120.26	20.4064	6.26196e-06	2.549e-05	0	1	0	1	0	1	947.982	947.982	0.81876	0.10547	0.06712	0.00865
OTA051030	GPR115	-6081.57	-6181.15	199.152	3.19773e-45	2.93589e-43	0.09526	1	0.09526	1	0.09526	1	411.775	411.775	0.73172	0.20797	0.04697	0.01335
OTA048060	CENPW	-658.259	-651.159	14.1999	0.000164377	0.00055866	0.09256	1	0.09256	1	0.09256	1	955.88	955.88	0.73599	0.10436	0.13982	0.01983
OTA053870	TCTE3	-573.752	-595.743	43.9813	3.31529e-11	2.2324e-10	0.096	1	0.096	1	0.096	1	911.153	911.153	0.5017	0.19284	0.22065	0.08481
OTA056640	LYRM2	-992.769	-1011.8	38.0614	6.85522e-10	4.05182e-09	0.05651	1	0.05651	1	0.05651	1	999	999	0.70278	0.15459	0.11692	0.02572
OTA076740	RAB33A	-1374.99	-1369.72	10.5331	0.00117258	0.00359528	0.02552	1	0.02552	1	0.02552	1	956.2	956.2	0.88892	0.03728	0.07084	0.00297
OTA057110	MTO1	-2853.98	-2935.6	163.251	2.20498e-37	1.22742e-35	0.07056	1	0.07056	1	0.07056	1	385.957	385.957	0.79535	0.07104	0.12266	0.01096
OTA060280	MYCN	-1426.42	-1460.81	68.778	1.10198e-16	1.1735e-15	0.0611	1	0.0611	1	0.0611	1	999	999	0.83679	0.07746	0.07848	0.00726
OTA077040	tumor necrosis factor	-2544.8	-2537.83	13.9439	0.000188352	0.0006383	0.08033	1	0.08033	1	0.08033	1	954.832	954.832	0	0	0.87546	0.12454
OTA043980	RTN4IP1	-2705.57	-2760.88	110.618	7.17557e-26	1.71349e-24	0.04673	1	0.04673	1	0.04673	1	999	999	0.82708	0.12102	0.04528	0.00662
OTA054720	P53 apoptosis effector related to PMP-22-like	-1463.32	-1449.5	27.6382	1.46259e-07	7.09148e-07	0.01581	1	0.01581	1	0.01581	1	951.428	951.428	0.73162	0.11975	0.12773	0.02091
OTA047290	IAH1	-1742.62	-1770.63	56.021	7.1702e-14	5.96816e-13	0.1178	1	0.1178	1	0.1178	1	999	999	0.84105	0.10174	0.05103	0.00617
OTA053150	EFCAB2	-776.932	-816.562	79.259	5.44799e-19	7.00962e-18	0	1	0	1	0	1	999	999	0.38289	0.42669	0.09006	0.10036
OTA059560	ABCB10	-3064.54	-3112.01	94.9306	1.9718e-22	3.43179e-21	0.05307	1	0.05307	1	0.05307	1	999	999	0.90015	0.04914	0.04808	0.00262
OTA045140	UBXN2A	-2092.64	-2164.43	143.59	4.36658e-33	1.82242e-31	0.08608	1	0.08608	1	0.08608	1	869.186	869.186	0.56698	0.12061	0.25762	0.0548
OTA051420	RAB32	-1350.21	-1376.15	51.8749	5.91531e-13	4.59336e-12	0.00332	1	0.00332	1	0.00332	1	999	999	0.84995	0.07968	0.06434	0.00603
OTA042960	AKIRIN2	-598.097	-635.5	74.8065	5.19185e-18	6.33296e-17	0.01705	1	0.01705	1	0.01705	1	999	999	0.86749	0	0.13251	0
OTA055340	RNGTT	-844.5	-836.479	16.0423	6.19434e-05	0.00022281	0.02408	1	0.02408	1	0.02408	1	951.429	951.429	0.77422	0.09273	0.11882	0.01423
OTA047480	PRSS35	-2614.77	-2599.72	30.1071	4.08822e-08	2.08727e-07	0.04733	1	0.04733	1	0.04733	1	246.638	246.638	0.85112	0.0629	0.08006	0.00592
OTA047400	EPM2A	-948.79	-953.84	10.0998	0.00148285	0.0044724	0.02415	1	0.02415	1	0.02415	1	457.943	457.943	0.71578	0.11313	0.14773	0.02335
OTA045820	NUS1	-855.54	-880.237	49.3928	2.09515e-12	1.53181e-11	0.16973	1	0.16973	1	0.16973	1	959.769	959.769	0.76925	0.07785	0.13885	0.01405
OTA049120	SLC22A16	-3383.39	-3480.04	193.289	6.08629e-44	5.13126e-42	0	1	0	1	0	1	999	999	0.58777	0.30927	0.06746	0.0355
OTA052170	METTL24	-1088.53	-1117.67	58.2966	2.25435e-14	1.99771e-13	0.04292	1	0.04292	1	0.04292	1	807.747	807.747	0.77486	0	0.22514	0
OTA081890	MFAP1	-2816.7	-2809.83	13.7514	0.000208665	0.00070497	0.00213	1	0.00213	1	0.00213	1	951.429	951.429	0.94061	0.00575	0.05331	0.00033
OTA042510	FAM26E	-2535.73	-2570.91	70.3632	4.93324e-17	5.4133e-16	0.12197	1	0.12197	1	0.12197	1	999	999	0.76756	0.17827	0.04396	0.01021
OTA045600	FAM26D	-2775.05	-2818.06	86.0206	1.78075e-20	2.5517e-19	0.0288	1	0.0288	1	0.0288	1	999	999	0.71198	0.21283	0.05788	0.0173
OTA048800	Glutathione S-transferase	-1452.08	-1443.79	16.5868	4.64741e-05	0.00017004	0.0711	1	0.0711	1	0.0711	1	949.747	949.747	0	0	0.85436	0.14564
OTA052020	Vesicular inhibitory amino acid transporter-like	-2222.91	-2259.81	73.7902	8.68754e-18	1.04295e-16	0.11111	1	0.11111	1	0.11111	1	945.867	945.867	0.73662	0.15174	0.09257	0.01907
OTA060990	C6orf58	-3435.79	-3424.76	22.077	2.61933e-06	1.098e-05	0.07326	1	0.07326	1	0.07326	1	947.636	947.636	0.49618	0.34212	0.09571	0.06599
OTA052530	STX7	-1537.63	-1533.04	9.17564	0.00245258	0.00715721	0.02822	1	0.02822	1	0.02822	1	955.319	955.319	0.86029	0.05445	0.08018	0.00508
OTA183520	RPL7	-1565.52	-1594.4	57.7519	2.97349e-14	2.61449e-13	0.02414	1	0.02414	1	0.02414	1	999	999	0.8504	0.08022	0.06339	0.00598
OTA175100	MTFR1	-1779.08	-1811.86	65.5575	5.64438e-16	5.69323e-15	0.00322	1	0.00322	1	0.00322	1	373.258	373.258	0.1836	0.17236	0.33219	0.31186
OTA163870	MPPE1	-2138.91	-2192.82	107.826	2.93478e-25	6.64659e-24	0.04836	1	0.04836	1	0.04836	1	589.199	589.199	0.69384	0.17734	0.10259	0.02622
OTA169520	RALBP1	-2119.66	-2107.7	23.9251	1.00158e-06	4.41e-06	0.00484	1	0.00484	1	0.00484	1	590.905	590.905	0.84694	0.05853	0.08842	0.00611
OTA172410	Belongs to the short-chain dehydrogenases reductases (SDR) family	-3476.49	-3464.37	24.2408	8.50137e-07	3.79e-06	0.05222	1	0.05222	1	0.05222	1	951.429	951.429	0.26999	0.22236	0.27838	0.22927
OTA172430	TAF4B	-5547.83	-5665.52	235.383	3.9944e-53	6.8638e-51	0.15262	1	0.15262	1	0.15262	1	999	999	0.70308	0.21908	0.05935	0.01849
OTA187500	ADCY8	-2736.2	-2790.02	107.631	3.23816e-25	7.30965e-24	0.0227	1	0.0227	1	0.0227	1	951.266	951.266	0.92681	0.00551	0.06728	0.0004
OTA186520	SLA	-1689.61	-1734.08	88.9452	4.05912e-21	6.25452e-20	0.03612	1	0.03612	1	0.03612	1	259.04	259.04	0.62168	0.17283	0.16078	0.0447
OTA128630	GSR	-3609.59	-3646	72.8252	1.41653e-17	1.6468e-16	0.04742	1	0.04742	1	0.04742	1	999	999	0.85618	0.08173	0.05667	0.00541
OTA172540	KLHL14	-2583.39	-2650.63	134.488	4.27246e-31	1.48144e-29	0	1	0	1	0	1	944.138	944.138	0.8044	0.05268	0.13413	0.00879
OTA184750	ENY2	-724.513	-744.598	40.1715	2.32622e-10	1.43577e-09	0.01522	1	0.01522	1	0.01522	1	291.326	291.326	0.79187	0	0.20813	0
OTA131820	POMK	-3439.88	-3510.38	140.986	1.62004e-32	6.25078e-31	0.05792	1	0.05792	1	0.05792	1	999	999	0.75886	0.14709	0.07878	0.01527
OTA175680	BAALC	-919.453	-942.475	46.0442	1.15615e-11	8.13103e-11	0.35624	1	0.35624	1	0.35624	1	226.853	226.853	0.74329	0.03991	0.20575	0.01105
OTA164240	AZIN1	-2858.33	-2852.99	10.6671	0.00109057	0.00334892	0.05274	1	0.05274	1	0.05274	1	230.975	230.975	0.81728	0.11805	0.0565	0.00816
OTA186910	ATP6V1C1	-2411.71	-2465.79	108.146	2.49738e-25	5.73417e-24	0	1	0	1	0	1	275.307	275.307	0.84787	0.05855	0.08754	0.00604
OTA184370	INO80C	-760.345	-777.156	33.6206	6.69798e-09	3.6833e-08	0.05722	1	0.05722	1	0.05722	1	999	999	0.89153	0.01912	0.08748	0.00188
OTA176060	NDUFAF6	-618.905	-609.997	17.8158	2.43357e-05	9.204e-05	0.05895	1	0.05895	1	0.05895	1	950.256	950.256	0	0	0.94377	0.05623
OTA168950	RAB2A	-710.196	-742.984	65.5746	5.59541e-16	5.66671e-15	0	1	0	1	0	1	999	999	0.70726	0	0.29274	0
OTA171770	OSR2	-1748.84	-1806.26	114.85	8.48674e-27	2.12435e-25	0.01673	1	0.01673	1	0.01673	1	999	999	0.90173	0.00701	0.09055	0.0007
OTA182600	PYCRL	-2356.98	-2352.5	8.9596	0.00276015	0.0080246	0.04522	1	0.04522	1	0.04522	1	951.82	951.82	0	0	0.92598	0.07402
OTA167180	MTERF3	-2438.43	-2490.27	103.663	2.39831e-24	4.97922e-23	0.08652	1	0.08652	1	0.08652	1	999	999	0.77873	0.12073	0.08704	0.01349
OTA174510	FH	-3293.91	-3285.82	16.1854	5.74353e-05	0.00020733	0.01125	1	0.01125	1	0.01125	1	952.844	952.844	0.9033	0.02309	0.07178	0.00183
OTA182930	ZC2HC1A	-1089.07	-1081.86	14.4052	0.000147396	0.00050449	0.04708	1	0.04708	1	0.04708	1	951.429	951.429	0.77891	0.07799	0.13007	0.01302
OTA151460	KRT80	-3144.48	-3226.56	164.165	1.3921e-37	7.97049e-36	0.04833	1	0.04833	1	0.04833	1	943.529	943.529	0.71562	0.10479	0.15665	0.02294
OTA177470	AFG3L2	-5154.3	-5140	28.5879	8.95382e-08	4.41469e-07	0.01079	1	0.01079	1	0.01079	1	953.173	953.173	0.85549	0.04956	0.08975	0.0052
OTA154430	FMOD	-2973.87	-2955.44	36.8741	1.26009e-09	7.31651e-09	0.02024	1	0.02024	1	0.02024	1	961.667	961.667	0.69113	0.04181	0.25183	0.01523
OTA173550	TIMM21	-947.264	-936.335	21.8576	2.93657e-06	1.227e-05	0.04552	1	0.04552	1	0.04552	1	951.427	951.427	0.69706	0.21102	0.07055	0.02136
OTA171610	Transmembrane protein 68-like	-3004.93	-2985.19	39.4759	3.32128e-10	2.01573e-09	0.08334	1	0.08334	1	0.08334	1	958.037	958.037	0.48761	0.28585	0.14282	0.08372
OTA186170	MYLK4	-492.931	-486.315	13.2323	0.000275173	0.00091194	0.08792	1	0.08792	1	0.08792	1	953.338	953.338	0.7695	0.10101	0.11447	0.01503
OTA179120	TATDN1	-1512.29	-1535.61	46.6448	8.50927e-12	6.01616e-11	0.03883	1	0.03883	1	0.03883	1	999	999	0.8286	0.08414	0.07922	0.00804
OTA172470	SQLE	-4765.71	-4746.87	37.6856	8.31177e-10	4.87339e-09	0.05712	1	0.05712	1	0.05712	1	951.428	951.428	0.75909	0.08838	0.13663	0.01591
OTA187150	PIGN	-7144.22	-7271.41	254.395	2.86039e-57	6.21463e-55	0.09994	1	0.09994	1	0.09994	1	792.874	792.874	0.73871	0.19997	0.04825	0.01306
OTA178690	KCNV1	-1494.93	-1530	70.1291	5.55478e-17	6.07791e-16	0.06109	1	0.06109	1	0.06109	1	999	999	0.94944	0	0.05056	0
OTA167010	DCAF13	-3300.78	-3296.47	8.6121	0.00333937	0.00957984	0.02357	1	0.02357	1	0.02357	1	120.603	120.603	0.82403	0.08839	0.0791	0.00848
OTA179050	C18orf21	-811.691	-824.806	26.2292	3.03203e-07	1.41e-06	0.02077	1	0.02077	1	0.02077	1	644.703	644.703	0.34434	0.42897	0.10094	0.12575
OTA170630	FBXO43	-6360.85	-6528.19	334.686	9.16776e-75	5.40847e-72	0.16927	1	0.16927	1	0.16927	1	999	999	0.59835	0.29698	0.06995	0.03472
OTA180720	RAD54B	-5818.41	-5913.35	189.866	3.40145e-43	2.55223e-41	0.05855	1	0.05855	1	0.05855	1	957.25	957.25	0.71216	0.21075	0.05948	0.0176
OTA173570	PPP1R42	-2328.01	-2314.24	27.5483	1.53222e-07	7.40534e-07	0.13484	1	0.13484	1	0.13484	1	415.251	415.251	0.73319	0.20366	0.04942	0.01373
OTA173610	COPS5	-1304.34	-1332.46	56.2454	6.39665e-14	5.39246e-13	0	1	0	1	0	1	999	999	0.89805	0	0.10195	0
OTA172440	EEF1E1	-1330.28	-1352.32	44.0819	3.14921e-11	2.12155e-10	0.09643	1	0.09643	1	0.09643	1	311.523	311.523	0.80514	0.12968	0.05614	0.00904
OTA167710	LY86	-1306.79	-1324.69	35.798	2.18868e-09	1.25753e-08	0.05561	1	0.05561	1	0.05561	1	720.291	720.291	0.58972	0.32196	0.05713	0.03119
OTA176910	DSP	-8351.93	-8307.96	87.9475	6.72158e-21	1.01627e-19	0.01349	1	0.01349	1	0.01349	1	951.427	951.427	0.83919	0.08591	0.06794	0.00696
OTA186200	CHRAC1	-789.98	-794.821	9.68151	0.00186132	0.00555154	0.01579	1	0.01579	1	0.01579	1	999	999	0.55592	0.27136	0.11607	0.05666
OTA183240	IRF4	-2876.87	-2856.18	41.3725	1.25816e-10	8.00313e-10	0.01674	1	0.01674	1	0.01674	1	955.157	955.157	0.90395	0.03004	0.06389	0.00212
OTA173360	PXDC1	-407.662	-402.907	9.50929	0.00204434	0.0060537	0.011	1	0.011	1	0.011	1	956.847	956.847	0.71555	0.15848	0.10313	0.02284
OTA176030	SNX16	-2512.84	-2572.89	120.115	5.96845e-28	1.62156e-26	0.05064	1	0.05064	1	0.05064	1	949.493	949.493	0.82379	0.07018	0.09771	0.00832
OTA135460	AARS	-6966.69	-6932.34	68.7089	1.14124e-16	1.20992e-15	0.01293	1	0.01293	1	0.01293	1	953.071	953.071	0.8907	0.05652	0.04963	0.00315
OTA175480	RIPK2	-4149.41	-4177.67	56.5316	5.53029e-14	4.71718e-13	0.11333	1	0.11333	1	0.11333	1	92.5213	92.5213	0.78974	0.15488	0.0463	0.00908
OTA139000	ZDHHC1	-3773.01	-3807.29	68.5644	1.22804e-16	1.29545e-15	0.03792	1	0.03792	1	0.03792	1	999	999	0.60113	0.33373	0.04188	0.02325
OTA198900	ARSA	-2996.03	-3058.3	124.542	6.4114e-29	1.89031e-27	0.03681	1	0.03681	1	0.03681	1	999	999	0.78485	0.11133	0.09092	0.0129
OTA040630	PIGU	-2387.9	-2464.61	153.419	3.10199e-35	1.48822e-33	0.04492	1	0.04492	1	0.04492	1	999	999	0.76623	0.04114	0.18281	0.00982
OTA068350	Deoxyribodipyrimidine photo-lyase-like	-2891.38	-2956.35	129.941	4.2209e-30	1.37187e-28	0.05817	1	0.05817	1	0.05817	1	452.594	452.594	0.64498	0.06511	0.26333	0.02658
OTA068310	NMUR1	-3628.5	-3612.88	31.2496	2.2689e-08	1.19236e-07	0.04224	1	0.04224	1	0.04224	1	452.602	452.602	0	0	0.89573	0.10427
OTA098550	ZFYVE27	-653.452	-668.973	31.0419	2.52524e-08	1.32387e-07	0	1	0	1	0	1	403.162	403.162	0.62744	0.06264	0.28179	0.02813
OTA189390	Beta-eliminating lyase	-1420.37	-1450.94	61.1365	5.32521e-15	4.94504e-14	0.08647	1	0.08647	1	0.08647	1	999	999	0.59941	0.1619	0.18793	0.05076
OTA037290	COMMD7	-1402.52	-1408.1	11.1571	0.000837124	0.00261791	0.00623	1	0.00623	1	0.00623	1	948.758	948.758	0.61784	0.31273	0.0461	0.02333
OTA039540	PDRG1	-651.874	-646.812	10.1239	0.00146362	0.00442156	0.02766	1	0.02766	1	0.02766	1	951.429	951.429	0.80494	0.08279	0.1018	0.01047
OTA191010	SCO1	-1516.01	-1508.66	14.6972	0.000126236	0.00043678	0.05397	1	0.05397	1	0.05397	1	954.039	954.039	0	0	0.89723	0.10277
OTA188300	ADPRM	-1813.46	-1802.02	22.8982	1.70814e-06	7.32e-06	0.0865	1	0.0865	1	0.0865	1	955.649	955.649	0.66215	0.17582	0.12803	0.034
OTA142990	STARD3	-3641.95	-3742.96	202.02	7.56858e-46	7.30012e-44	0.03799	1	0.03799	1	0.03799	1	315.005	315.005	0.76751	0.05398	0.16678	0.01173
OTA140950	PSMB3	-1099.12	-1111.13	24.022	9.52398e-07	4.23e-06	0.00959	1	0.00959	1	0.00959	1	998.999	998.999	0.84591	0.03768	0.11144	0.00496
OTA142040	AARSD1	-3909.59	-3892.57	34.0507	5.36945e-09	2.98795e-08	0.03656	1	0.03656	1	0.03656	1	951.428	951.428	0.64779	0.20315	0.11347	0.03559
OTA007390	ANK1	-8756.45	-8993.02	473.144	6.62997e-105	9.08292e-102	0.03443	1	0.03443	1	0.03443	1	999	999	0.85556	0.04754	0.09181	0.0051
OTA142780	RUNDC3A	-2164.32	-2212.96	97.2897	5.98924e-23	1.11398e-21	0.01125	1	0.01125	1	0.01125	1	973.533	973.533	0.82886	0.00353	0.16689	0.00071
OTA085660	TXLNA	-3134.31	-3122.73	23.1489	1.49931e-06	6.46e-06	0.00806	1	0.00806	1	0.00806	1	977.798	977.798	0	0	0.94436	0.05564
OTA087000	AK2	-1276.01	-1294.54	37.0567	1.14743e-09	6.68717e-09	0.02131	1	0.02131	1	0.02131	1	147.744	147.744	0.92535	0	0.07465	0
OTA189220	NPTX1	-2716.78	-2711.44	10.6807	0.0010826	0.00332684	0.01367	1	0.01367	1	0.01367	1	953.358	953.358	0.85476	0.05983	0.07982	0.00559
OTA142220	PSMD11	-2941.28	-2998.89	115.226	7.02226e-27	1.78906e-25	0	1	0	1	0	1	955.343	955.343	0.74175	0.06543	0.17718	0.01563
OTA077860	SEMA4B	-6119.76	-6107.19	25.1496	5.30504e-07	2.41e-06	0.04088	1	0.04088	1	0.04088	1	968.118	968.118	0	0	0.94171	0.05829
OTA086780	E2F2	-2710.49	-2689.37	42.2478	8.04118e-11	5.19467e-10	0.0757	1	0.0757	1	0.0757	1	974.179	974.179	0	0	0.80376	0.19624
OTA086920	TCEA3	-1342.77	-1336.11	13.3126	0.00026363	0.00087828	0.01227	1	0.01227	1	0.01227	1	975.82	975.82	0	0	0.92771	0.07229
OTA142170	WNT9B	-2602.21	-2591.41	21.5995	3.35942e-06	1.394e-05	0.01644	1	0.01644	1	0.01644	1	951.428	951.428	0.92043	0.02472	0.05342	0.00143
OTA142610	CCDC43	-1673.88	-1731.48	115.208	7.08782e-27	1.79581e-25	0.02066	1	0.02066	1	0.02066	1	789.824	789.824	0.58693	0.1215	0.24157	0.05
OTA186880	CDC25A	-2505.57	-2534.4	57.6494	3.13265e-14	2.73203e-13	0.07283	1	0.07283	1	0.07283	1	402.995	402.995	0.78969	0.1371	0.06238	0.01083
OTA187920	STX8	-1776.36	-1812.9	73.0768	1.24699e-17	1.4703e-16	0.05682	1	0.05682	1	0.05682	1	195.692	195.692	0.82356	0.04078	0.12926	0.0064
OTA160950	DMAP1	-3323.24	-3430.26	214.042	1.80347e-48	2.18573e-46	0.00296	1	0.00296	1	0.00296	1	999	999	0.70056	0.15333	0.11988	0.02624
OTA158860	BTBD19	-1207.88	-1240.67	65.5874	5.55935e-16	5.64005e-15	0.04577	1	0.04577	1	0.04577	1	999	999	0.66308	0.08023	0.22898	0.02771
OTA151120	ATF1	-2408.6	-2401.66	13.8834	0.000194508	0.00066098	0.01161	1	0.01161	1	0.01161	1	951.428	951.428	0.89833	0.02763	0.07183	0.00221
OTA084610	GJA4	-2565.57	-2618.59	106.028	7.26983e-25	1.59654e-23	0.05907	1	0.05907	1	0.05907	1	999	999	0.81742	0.08223	0.09117	0.00917
OTA069630	EIF2B5	-730.452	-722.229	16.4462	5.00507e-05	0.00018208	0.03333	1	0.03333	1	0.03333	1	950.872	950.872	0	0	0.96966	0.03034
OTA067900	ABCC5	-2994.27	-3052.06	115.573	5.89533e-27	1.51297e-25	0.02142	1	0.02142	1	0.02142	1	999	999	0.82841	0.06893	0.09478	0.00789
OTA201340	NUP98	-1318.22	-1311.05	14.3437	0.000152292	0.00051992	0.03445	1	0.03445	1	0.03445	1	957.359	957.359	0.78794	0.12623	0.07397	0.01185
OTA215700	RRM1	-6359.67	-6342.86	33.628	6.6726e-09	3.6717e-08	0.0066	1	0.0066	1	0.0066	1	958.742	958.742	0	0	0.98413	0.01587
OTA217470	RPS11	-988.634	-976.733	23.801	1.06827e-06	4.71e-06	0.00142	1	0.00142	1	0.00142	1	959.81	959.81	0.78221	0.00613	0.21002	0.00164
OTA138320	NLRC5	-4991.32	-4982.53	17.5813	2.75289e-05	0.0001035	0.085	1	0.085	1	0.085	1	950.887	950.887	0	0	0.46157	0.53843
OTA136800	PLLP	-1378.78	-1367.04	23.475	1.26549e-06	5.51e-06	0.06357	1	0.06357	1	0.06357	1	954.413	954.413	0	0	0.94071	0.05929
OTA140350	RANBP10	-3039.34	-3106.13	133.577	6.75943e-31	2.32578e-29	0.00079	1	0.00079	1	0.00079	1	232.236	232.236	0.83322	0.09549	0.06396	0.00733
OTA001690	ACSBG2	-6240.08	-6219.72	40.7257	1.75167e-10	1.08975e-09	0.06412	1	0.06412	1	0.06412	1	949.946	949.946	0	0	0.8713	0.1287
OTA002850	Trypsin-like serine protease	-2445.51	-2439.13	12.7511	0.000355808	0.00116372	0.07499	1	0.07499	1	0.07499	1	951.11	951.11	0.59944	0.2779	0.08381	0.03885
OTA002820	NCLN	-3372.01	-3364.56	14.9127	0.000112604	0.00039503	0.02199	1	0.02199	1	0.02199	1	952.379	952.379	0.91886	0.02034	0.05948	0.00132
OTA111780	TRMT10B	-888.818	-900.66	23.6841	1.13516e-06	5e-06	0.07276	1	0.07276	1	0.07276	1	975.288	975.288	0.63057	0.19097	0.13698	0.04148
OTA002310	FKBP8	-1858.15	-1848.88	18.5448	1.65958e-05	6.411e-05	0.02118	1	0.02118	1	0.02118	1	955.521	955.521	0	0	0.93429	0.06571
OTA001620	PGPEP1	-1605.9	-1639.96	68.1099	1.54632e-16	1.6242e-15	0.00569	1	0.00569	1	0.00569	1	937.728	937.728	0.76466	0.01221	0.21963	0.00351
OTA000280	LSM4	-729.603	-718.804	21.598	3.36201e-06	1.394e-05	0.00357	1	0.00357	1	0.00357	1	939.302	939.302	0.80658	0.03334	0.15373	0.00635
OTA085190	PPT1	-2518.74	-2509.07	19.3274	1.10117e-05	4.338e-05	0.05184	1	0.05184	1	0.05184	1	943.942	943.942	0.7565	0.09485	0.13209	0.01656
OTA085910	IFNLR1	-726.411	-722.069	8.68463	0.00320905	0.00924541	0.11503	1	0.11503	1	0.11503	1	958.529	958.529	0.58484	0.21684	0.14468	0.05364
OTA086030	TMEM50A	-1160.67	-1188.42	55.4973	9.3587e-14	7.72874e-13	0.01238	1	0.01238	1	0.01238	1	999	999	0.91726	0.01275	0.06902	0.00096
OTA086610	TMEM57	-4291.36	-4266.02	50.6895	1.08195e-12	8.09236e-12	0.01454	1	0.01454	1	0.01454	1	953.332	953.332	0.55527	0.04691	0.36683	0.03099
OTA086110	RPL11	-1292.16	-1282.06	20.2155	6.91899e-06	2.798e-05	0.00514	1	0.00514	1	0.00514	1	959.95	959.95	0.83892	0.03203	0.12431	0.00475
OTA191820	RNF222	-2374.15	-2402.33	56.368	6.01018e-14	5.09505e-13	0.07112	1	0.07112	1	0.07112	1	100.828	100.828	0.44316	0.07623	0.41007	0.07054
OTA011770	TMEM80	-1546.88	-1552.93	12.1005	0.000504078	0.00163073	0.1122	1	0.1122	1	0.1122	1	999	999	0.71458	0.23031	0.04168	0.01343
OTA021530	CASC5	-1547.59	-1568.37	41.5644	1.14052e-10	7.26328e-10	0.11182	1	0.11182	1	0.11182	1	999	999	0.62561	0.32398	0.03321	0.0172
OTA025180	BAHD1	-6476.81	-6460.47	32.6807	1.0861e-08	5.898e-08	0.03933	1	0.03933	1	0.03933	1	952.197	952.197	0	0	0.91325	0.08675
OTA019250	PLCB2	-10258.6	-10225.1	67.0637	2.62877e-16	2.69435e-15	0.05026	1	0.05026	1	0.05026	1	953.588	953.588	0.58031	0.10008	0.2726	0.04701
OTA226560	NOP58	-3442.63	-3433.27	18.7044	1.5263e-05	5.931e-05	0.01557	1	0.01557	1	0.01557	1	968.153	968.153	0.86392	0.06783	0.06328	0.00497
OTA101420	PCSK7	-2594.01	-2585.82	16.3861	5.1662e-05	0.00018773	0.01679	1	0.01679	1	0.01679	1	984.361	984.361	0	0	0.97859	0.02141
OTA000810	Cathepsin propeptide inhibitor domain (I29)	-3678.5	-3715.39	73.7775	8.74374e-18	1.04591e-16	0.06415	1	0.06415	1	0.06415	1	360.34	360.34	0.64762	0.20994	0.10757	0.03487
OTA000260	DOT1L	-10327	-10530.8	407.503	1.28151e-90	8.80768e-88	0.02636	1	0.02636	1	0.02636	1	822.219	822.219	0.86771	0.0674	0.06021	0.00468
OTA106400	TMEM173	-1663.61	-1686.13	45.0447	1.92585e-11	1.32143e-10	0.11165	1	0.11165	1	0.11165	1	950.168	950.168	0.68164	0.15915	0.12908	0.03014
OTA127580	IGJ	-1920.26	-1950.47	60.4248	7.64428e-15	6.9939e-14	0.09925	1	0.09925	1	0.09925	1	999	999	0.64381	0.27435	0.05738	0.02445
OTA130600	RUFY3	-4186.93	-4171.75	30.3656	3.57816e-08	1.84294e-07	0.00795	1	0.00795	1	0.00795	1	953.386	953.386	0.76533	0.14282	0.07741	0.01445
OTA021120	TMEM138	-1509.27	-1533.99	49.4399	2.04538e-12	1.49799e-11	0.02027	1	0.02027	1	0.02027	1	946.192	946.192	0.84317	0.01329	0.14131	0.00223
OTA117060	C7	-7341.64	-7437.06	190.842	2.08255e-43	1.68382e-41	0.07317	1	0.07317	1	0.07317	1	458.998	458.998	0.71615	0.22838	0.04205	0.01341
OTA169640	CLEC3B	-1069.78	-1055.87	27.8299	1.32461e-07	6.43418e-07	0.02828	1	0.02828	1	0.02828	1	610.783	610.783	0.91095	0.02759	0.05965	0.00181
OTA171010	EXOSC7	-1562.57	-1597.47	69.8011	6.55959e-17	7.14607e-16	0.13005	1	0.13005	1	0.13005	1	814.816	814.816	0.88457	0.04704	0.06493	0.00345
OTA157710	PLA2G4A	-5218.8	-5193.11	51.3803	7.60997e-13	5.7968e-12	0.01695	1	0.01695	1	0.01695	1	961.685	961.685	0.85106	0.04852	0.095	0.00542
OTA073140	EDA	-1776.19	-1771.65	9.06953	0.00259903	0.0075725	0	1	0	1	0	1	970.234	970.234	0.84805	0.04703	0.0994	0.00551
OTA076010	IGBP1	-3396.52	-3377.25	38.5408	5.36221e-10	3.19326e-09	0.08968	1	0.08968	1	0.08968	1	951.767	951.767	0	0	0.81235	0.18765
OTA112310	MLLT3	-3041.23	-3158.36	234.262	7.01164e-53	1.15766e-50	0.06542	1	0.06542	1	0.06542	1	999	999	0.67949	0.19951	0.09354	0.02746
OTA085840	ZC3H12A	-874.218	-869.398	9.63897	0.00190492	0.00567869	6e-05	1	6e-05	1	6e-05	1	952.834	952.834	0.89198	0.02368	0.08216	0.00218
OTA087020	LSM10	-899.026	-894.169	9.71372	0.00182897	0.00546002	0.02069	1	0.02069	1	0.02069	1	954.021	954.021	0	0	0.94861	0.05139
OTA086200	OSCP1	-2988.63	-2963.16	50.9345	9.54984e-13	7.20807e-12	0.03045	1	0.03045	1	0.03045	1	955.753	955.753	0.68132	0.09662	0.19448	0.02758
OTA086680	SF3A3	-2761.86	-2747.13	29.4509	5.73521e-08	2.87949e-07	0.01714	1	0.01714	1	0.01714	1	957.026	957.026	0.7948	0.09379	0.09965	0.01176
OTA111280	ATP8B1	-4033.41	-4021.12	24.565	7.18433e-07	3.22e-06	0.01006	1	0.01006	1	0.01006	1	959.498	959.498	0.83969	0.05506	0.09877	0.00648
OTA120760	TXNL1	-2447.02	-2497.89	101.732	6.35626e-24	1.2624e-22	0.01068	1	0.01068	1	0.01068	1	999	999	0.84007	0.04627	0.10773	0.00593
OTA115820	ST8SIA3	-2729.03	-2802.31	146.565	9.77061e-34	4.24594e-32	0.01934	1	0.01934	1	0.01934	1	946.895	946.895	0.78494	0.04629	0.15937	0.0094
OTA085390	SERINC2	-3381.61	-3370.99	21.2328	4.06737e-06	1.68e-05	0.04149	1	0.04149	1	0.04149	1	948.59	948.59	0	0	0.93685	0.06315
OTA086660	HIVEP3	-17239.4	-17595	711.057	1.17824e-156	4.95432e-153	0.05533	1	0.05533	1	0.05533	1	999	999	0.83156	0.08627	0.07445	0.00772
OTA085310	ZCCHC17	-1526.84	-1562.6	71.5185	2.74664e-17	3.07687e-16	0.0492	1	0.0492	1	0.0492	1	820.926	820.926	0.63932	0.08393	0.24464	0.03212
