# Supplementary material for: A high-quality genome assembly highlights the evolutionary history of the great bustard (Otis tarda, Otidiformes)
Source: Commun Biol. 2023 Jul 18;6:746. doi: 10.1038/s42003-023-05137-x (PMC10354230; doi:10.1038/s42003-023-05137-x)
Supplement: Supplementary file 7 — Supplementary Data 4 [file 42003_2023_5137_MOESM7_ESM.xlsx]

## Sheet: Sheet1
Supplementary Data 4. Significant enriched GO of positive selected genes
Enriched GO: biological process	Count	FDR
protein lipidation	12	0.0389
organonitrogen compound biosynthetic process	92	5.33e-06
organonitrogen compound metabolic process	236	0.000884
nitrogen compound metabolic process	314	4.85e-06
metabolic process	371	1.94e-06
organic substance metabolic process	353	2.91e-06
organic substance biosynthetic process	138	0.000373
biosynthetic process	142	0.000223
cellular macromolecule biosynthetic process	59	0.000194
cellular biosynthetic process	136	0.000239
cellular metabolic process	313	2.74e-06
cellular process	605	3.67e-07
cellular macromolecule metabolic process	140	0.000159
macromolecule metabolic process	267	0.00376
macromolecule biosynthetic process	83	0.0249
primary metabolic process	335	2.98e-06
monocarboxylic acid catabolic process	14	0.0309
carboxylic acid catabolic process	22	0.0194
organic acid catabolic process	22	0.0218
organic substance catabolic process	93	0.0161
catabolic process	109	0.00364
organic acid metabolic process	55	0.0187
cellular catabolic process	91	0.0138
small molecule catabolic process	29	0.0366
carboxylic acid metabolic process	53	0.0231
oxoacid metabolic process	54	0.0261
lipid catabolic process	26	0.0254
translation	32	0.00954
peptide biosynthetic process	33	0.0155
cellular amide metabolic process	55	0.00564
cellular nitrogen compound metabolic process	183	0.000212
amide biosynthetic process	43	0.00151
cellular nitrogen compound biosynthetic process	87	0.0256
gene expression	120	0.015
ribonucleoprotein complex biogenesis	35	0.0182
cellular component biogenesis	132	0.0192
RNA processing	54	0.0404
organic cyclic compound metabolic process	159	0.0182
heterocycle metabolic process	146	0.025
cellular aromatic compound metabolic process	146	0.0438
protein-containing complex organization	79	0.0386
Unclassified	59	0.0194
detection of chemical stimulus involved in sensory perception of smell	1	0.0054
detection of chemical stimulus involved in sensory perception	3	0.0279
sensory perception of smell	1	0.00208
